# Supplementary material for: Dietary supplementation with Essential-oils-cobalt for improving growth performance, meat quality and skin cell capacity of goats
Source: Sci Rep. 2018 Aug 2;8:11634. doi: 10.1038/s41598-018-29897-3 (PMC6072763; doi:10.1038/s41598-018-29897-3)
Supplement: Supplementary file 1 — Dataset 3 [file 41598_2018_29897_MOESM1_ESM.xlsx]

## Sheet: Sheet1
S3 Table. Gene with different expression of skin sample
gene_id	gene	Gene Expression (RPKM)									Average		log2(fold_change)	p_value	q_value	significant	description
		S0_1mg	S0_2mg	S0_3mg	S52_1mg	S52_2mg	S52_3mg	S91_1mg	S91_2mg	S91_3mg	S0	S91	S0/S91	S0/S91	S0/S91	S0/S91
gene27438	LOC102189749	0.0675246	2.47157	0.554931	444.862	202.913	542.38	0.785215	1.03474	151.316	1.0311	51.3407	5.63785	5e-05	0.000175437	yes	odorant-binding
gene25887	LOC108634205	0.0740275	0.0483385	0.026162	6.75303	3.61846	6.24089	6.59431	0.029091	0.0553273	0.0495323	2.23001	5.49254	0.001	0.00288981	yes	HRAS-like
gene22532	LOC102181347	0.066546	0.0343063	0.192813	0.503513	0.0450075	0.124086	1.23247	0.0948405	0.825979	0.0981548	0.720145	2.87516	0.0056	0.0140081	yes	BOLA
gene17314	LOC102168566	0.0698609	0.0724218	0.234895	1.96014	0.0904814	0.156842	1.65823	0.297162	0.292314	0.126036	0.751021	2.57501	0.01955	0.0433066	yes	uncharacterized
gene22513	LOC102170045	0.592441	2.18082	0.301225	0.123393	0.0857511	0.893554	0.65104	0.275384	12.7448	1.02439	4.58247	2.16136	5e-05	0.000175437	yes	BOLA
gene470	ADIPOQ	0.59485	0.574038	0.484523	0.459765	0.206413	0.579611	1.17561	4.75473	1.35727	0.551636	2.43737	2.14354	5e-05	0.000175437	yes	adiponectin
gene17706	LOC102168852	2.87981	0	5.50828	3.32115	9.56372	49.3567	13.6086	11.8601	9.49999	2.80413	11.6943	2.06019	0.0017	0.00470951	yes	LOW
gene16006	LOC108637753	2.00579	1.19399	2.22479	0.773865	0.828974	1.00574	1.95951	1.1	19.0213	1.81102	7.39943	2.03061	0.00135	0.00380906	yes	uncharacterized
gene13254	LOC102176897	1.04774	0.0958234	0.0760217	0.856575	0.0891173	0.766534	1.94473	1.96566	0.983498	0.406683	1.6363	2.00846	0.00135	0.00380906	yes	dihydrodiol
gene17130	FGG	0.126033	0.258536	0.131314	0.847763	0.354809	0.511398	1.65908	0.0795463	0.30049	0.17205	0.681285	1.98543	0.00415	0.0106646	yes	fibrinogen
gene28870	LOC108635541	0.149332	1.28795	0.653074	0.435973	2.56874	0.285938	0.255117	7.99833	0	0.697188	2.75951	1.98479	0.0039	0.0100747	yes	LOC108635541
gene23294	MC4R	0.404871	0.463769	0.82382	2.19154	1.64162	1.19847	1.59361	1.07984	3.97625	0.565168	2.22628	1.97788	0.0001	0.000338981	yes	melanocortin
gene10023	LOC106501757	1.60903	0.527854	1.48341	1.90121	1.54427	1.53954	5.71368	3.76874	4.20788	1.20879	4.57862	1.92135	5e-05	0.000175437	yes	NKG2D
gene21884	MKRN2OS	0	1.02568	0.370967	1.68338	1.54736	0.185396	0	4.98404	0.119089	0.465646	1.7064	1.87365	0.01135	0.0265797	yes	MKRN2
gene26737	EGFL6	0.457504	0.249505	0.0910213	0.540286	0.911565	1.48787	1.531	0.671784	0.597383	0.266072	0.936083	1.81482	0.0018	0.00496464	yes	epidermal
gene19978	LOC102184471	14.3065	14.255	16.3421	14.1719	19.2165	18.8245	15.044	16.4529	117.503	14.9864	49.92	1.73597	5e-05	0.000175437	yes	uncharacterized
gene27636	LOC102189387	1.7332	0.155657	0.341295	0.278564	0	1.3151	1.88199	3.0128	2.42016	0.743944	2.44715	1.71783	0.0015	0.0041978	yes	LOC102189387
gene43	KRTAP15-1	161.264	55.4285	24.8226	33.029	892.744	505.213	505.94	272.288	11.561	80.5302	263.844	1.71208	5e-05	0.000175437	yes	keratin-associated
gene18002	LOC108637993	0.106824	0.347025	0.238032	0.453821	0.330696	0.567994	0.50963	1.46409	0.26762	0.23083	0.749418	1.69894	0.02245	0.0490143	yes	phospholipase
gene28866	LOC102171558	0.85302	0.836478	0.295361	1.3978	1.47842	0.239675	4.99959	0.712272	0.402218	0.661759	2.04229	1.62581	0.0008	0.00235194	yes	BOLA
gene13232	SYNDIG1	0.291762	0.74656	0.233191	0.869437	0.536829	0.594187	0.752783	2.57779	0.566644	0.42388	1.30324	1.62037	0.0009	0.00262298	yes	synapse
gene19155	SLC2A4	0.271451	0.556814	0.408449	1.45925	1.05487	2.73872	1.48931	0.940467	1.11109	0.412609	1.18423	1.52111	0.00585	0.014577	yes	solute
gene25006	LOC108634131	1.00934	0.434302	0.498951	0.11628	0.510264	0.296661	2.38133	1.24418	1.92518	0.648142	1.85656	1.51825	0.02085	0.0458694	yes	6-pyruvoyl
gene21945	LOC102180551	0.702822	0.591085	0.92413	1.39421	1.26079	1.19442	2.31553	2.03419	1.9156	0.740474	2.09553	1.50079	0.00805	0.0194804	yes	uncharacterized
gene5607	LOC102171143	0.0462527	0.164778	0.689467	0.807809	2.10171	0.653563	0.454776	1.77321	0.252015	0.301085	0.82923	1.4616	0.00485	0.0122994	yes	apolipoprotein
gene12979	LOC102186409	24.3206	44.7799	20.1447	191.763	15.4355	238.69	19.2631	203.97	20.0385	29.7603	81.3498	1.45075	5e-05	0.000175437	yes	60S
gene10950	LOC102173852	8.89672	7.17677	2.32166	2.53647	5.41385	39.192	18.9404	20.9221	9.01795	6.13273	16.3429	1.41407	5e-05	0.000175437	yes	brain
gene24342	PLPP4	0.297439	0.630392	0.250297	0.512922	0.493694	0.410856	0.873486	0.915326	1.33053	0.392826	1.04379	1.40986	0.01615	0.036479	yes	phospholipid
gene17554	HSD11B2	0.270903	0.220943	0.629575	0.948423	1.49573	0.598432	0.5343	1.13736	1.26833	0.374635	0.983926	1.39306	0.0155	0.0351528	yes	corticosteroid
gene15076	LOC102184170	0.6734	0.875165	0.294334	2.29902	0.469592	2.0025	1.44026	2.02821	1.35313	0.614407	1.61271	1.39222	0.01775	0.0397193	yes	olfactory
gene13910	LOC106502862	0.775277	1.30233	0.86161	2.59614	0.635913	1.09811	2.19899	2.81124	2.65032	0.980483	2.56276	1.38613	0.01825	0.040713	yes	V-type
gene17579	DPEP2	0.194192	0.23179	0.297622	0.692968	0.460895	0.908796	0.579378	0.64434	0.657017	0.241544	0.629169	1.38116	0.01385	0.0317984	yes	dipeptidase
gene18435	LOC108638088	0.104813	0.405957	0.46759	0.703315	0.677545	0.41468	0.613947	0.614714	1.27093	0.326626	0.836634	1.35696	0.01005	0.0238009	yes	LOW
gene19071	SPNS3	0.146619	0.283366	0.184757	0.748276	0.384174	1.52647	0.431915	0.522874	0.573926	0.20507	0.511461	1.31851	0.01905	0.0423134	yes	protein
gene26023	ACTN3	0.159744	0.294882	0.373499	0.483617	0.794262	0.522507	0.771304	0.771311	0.504439	0.276464	0.684548	1.30806	0.00505	0.0127625	yes	alpha-actinin-3
gene21265	ADSSL1	0.561752	0.626849	0.503565	1.20444	0.759304	1.38915	1.50761	1.51357	1.11748	0.564556	1.38411	1.29377	0.0011	0.00315572	yes	adenylosuccinate
gene28094	LOC108633210	8.22378	0	7.94307	27.8506	43.5315	24.3807	1.38983	31.4362	6.73226	5.40095	13.2323	1.29277	0.00055	0.00166401	yes	odorant-binding
gene28169	LOC102180517	2.42433	5.19708	7.37806	2.14553	4.9728	7.98833	11.0186	12.1334	13.1183	5.00837	12.1341	1.27666	5e-05	0.000175437	yes	uncharacterized
gene14368	ADGRB1	0.541239	0.572019	0.464484	1.12897	0.990171	1.21065	1.22353	1.06914	1.5032	0.52638	1.26998	1.27063	0.0003	0.000947299	yes	LOW
gene10017	LOC102177708	3.06923	0.366402	2.35284	3.42145	5.43687	4.11267	5.31463	4.04108	4.34574	1.93295	4.58267	1.24539	0.0019	0.00521755	yes	NKG2D
gene2692	LOC102188010	3.24896	4.69643	1.77786	6.73672	4.28889	7.60771	7.92164	7.13951	7.66763	3.24191	7.60285	1.2297	5e-05	0.000175437	yes	uncharacterized
gene22121	LOC102182181	18.4315	31.1975	9.69085	15.2644	54.8442	32.875	42.9399	54.1941	37.5154	19.7755	45.0353	1.18734	0.00035	0.0010934	yes	histone
gene18076	FOSB	2.70459	1.32009	1.19567	5.70737	0.264097	0.984976	7.29488	0.883686	3.49885	1.74149	3.90419	1.16471	5e-05	0.000175437	yes	protein
gene5154	NELL2	0.903311	0.376332	0.744865	1.46372	2.13656	1.60473	1.87003	1.19863	1.33373	0.675814	1.47231	1.12339	0.0022	0.00596475	yes	protein
gene1175	EPHB2	0.473316	0.790699	0.397001	1.90072	1.20118	1.87047	0.85774	1.40707	1.3413	0.553944	1.20656	1.12308	0.0043	0.011014	yes	ephrin
gene16591	LOC102169408	1.24924	0.85399	0.442555	1.91181	0.854503	3.47542	2.00474	1.96667	1.53762	0.848969	1.84245	1.11785	0.00905	0.0216637	yes	SEC14-like
gene20153	FGF18	1.53648	0.701339	1.58893	1.23706	1.54499	1.39262	2.98642	2.52479	2.76732	1.27768	2.76912	1.1159	0.0017	0.00470951	yes	fibroblast
gene28272	LOC108635051	3.76521	0	3.74831	0	2.68659	5.85146	7.50219	4.51784	4.2202	2.51016	5.43038	1.11327	0.0171	0.0384195	yes	neural
gene20080	TTYH2	0.318301	0.564751	0.189388	0.525039	0.516942	0.75752	0.853504	0.937982	0.519782	0.357539	0.772866	1.11212	0.01465	0.0334351	yes	protein
gene16590	LOC102190250	0.459703	0.493298	1.8109	1.93367	1.69314	4.27307	2.36807	1.36215	2.23399	0.923715	1.99511	1.11095	0.0031	0.00816048	yes	putative
gene6984	PROM1	0.753373	0.587995	0.500004	1.05862	1.01658	1.77214	1.53094	1.27869	1.15315	0.614318	1.32532	1.10929	0.0034	0.00888036	yes	prominin-1
gene14957	TPBGL	2.19062	1.54379	1.83986	5.09496	5.3261	1.84621	5.20832	2.498	4.23739	1.86024	3.9949	1.10267	0.0002	0.000649191	yes	trophoblast
gene11363	KCNIP3	0.167614	0.34319	0.296336	0.701224	0.464339	0.634593	0.405951	0.681576	0.621152	0.269339	0.57169	1.08581	0.01835	0.0409122	yes	calsenilin
gene19734	ADAM11	0.187824	0.368477	0.280006	0.628064	0.400365	0.54824	0.732999	0.646488	0.374715	0.279029	0.58653	1.07179	0.00885	0.0212259	yes	disintegrin
gene17436	MT3	2.82349	4.80164	1.56368	5.95616	9.6045	7.50238	5.24932	7.90762	6.0835	3.06338	6.43631	1.07111	0.01665	0.0374976	yes	metallothionein-3
gene26270	LOC102168808	3.84459	6.16616	3.62459	3.62877	3.57002	5.42052	19.2011	4.80716	4.21856	4.54801	9.43266	1.05243	0.0041	0.0105465	yes	ferritin
gene20373	C7	0.957708	0.913547	1.30428	2.89787	0.793595	2.25006	2.57196	2.4167	1.52296	1.06007	2.1774	1.03845	0.0014	0.00393947	yes	complement
gene3382	LOC106501816	12.9052	21.0254	11.056	22.4147	22.8416	31.3124	40.7283	42.9952	7.33657	15.0035	30.4342	1.02039	0.0021	0.00571763	yes	late
gene13507	TCF15	0.985553	1.16936	1.22764	1.50824	2.19935	2.44615	2.75384	2.03516	2.03652	1.12886	2.28274	1.0159	0.0125	0.0289951	yes	transcription
gene1201	IL22RA1	2.02843	2.5985	1.47942	0.978096	0.582825	1.5969	1.37983	0.87592	0.789175	2.03663	1.01817	-1.00021	0.0035	0.0091218	yes	interleukin-22
gene28363	LOC108635124	3.97545	19.8447	10.5927	10.381	29.1685	26.8682	7.74497	3.12215	6.27639	11.4781	5.73417	-1.00122	0.00355	0.00924082	yes	LOC108635124
gene19667	AOC2	4.32398	1.55884	3.10418	0.842319	0.938971	0.989897	1.35553	1.62185	1.49266	2.99979	1.49532	-1.00441	0.00135	0.00380906	yes	retina-specific
gene26718	PIR	2.19103	6.27742	4.76761	4.67865	4.7433	2.25538	2.29786	2.10519	2.15783	4.41637	2.19458	-1.00892	0.00325	0.00852037	yes	pirin
gene208	IMPG2	0.940987	0.368565	0.5247	0.381998	0.186286	0.373947	0.291434	0.249708	0.367587	0.612087	0.304041	-1.00947	0.01885	0.041919	yes	interphotoreceptor
gene28762	LOC102185235	10.1938	18.4566	4.45568	3.75159	4.53985	9.42157	8.77313	2.95468	4.66517	11.0348	5.48126	-1.00948	0.0058	0.0144646	yes	late
gene15818	FCMR	1.22006	1.33511	0.398494	0.202528	0.209706	0.670692	0.508059	0.499797	0.446598	0.98466	0.486478	-1.01725	0.0078	0.0189254	yes	fas
gene19563	LOC102178483	4.23526	11.9284	9.62208	7.77915	9.04233	7.18184	4.44091	4.9491	3.26586	8.60431	4.2325	-1.02355	0.00275	0.00731663	yes	keratin
gene27496	LOC108634615	1.13724	1.69431	3.51017	1.87802	1.54173	0.698084	1.08587	1.18835	0.83639	2.1183	1.04032	-1.02588	0.00625	0.0154812	yes	LOW
gene291	ZBTB20	2.16487	1.35258	1.99004	1.46287	0.562058	1.02519	1.22419	0.674807	0.791153	1.83828	0.899623	-1.03096	0.00015	0.000496309	yes	zinc
gene5900	LOC102180291	1.65691	4.04633	1.59442	1.1701	1.40762	1.91166	1.10408	1.52346	0.927673	2.43326	1.18905	-1.03309	0.01695	0.0381096	yes	C-type
gene3728	LOC102184859	1.13597	3.72984	0.551406	0.854563	0.83566	1.53303	1.04037	0.789733	0.792596	1.80505	0.877158	-1.04113	0.01365	0.0313817	yes	low
gene19617	HAP1	1.80826	1.80488	2.55334	2.30484	1.39578	0.966109	1.0867	0.957996	0.932992	2.05853	0.995957	-1.04746	0.00165	0.00458193	yes	LOW
gene22111	LOC102185049	24.6991	7.31598	21.8304	6.23006	6.85499	9.18829	5.3122	4.84346	15.723	17.9786	8.66467	-1.05306	0.0015	0.0041978	yes	histone
gene25707	TMEM45B	6.96365	4.02358	9.05758	5.53368	6.5451	4.62603	2.6703	3.96444	2.91781	6.69341	3.19539	-1.06675	0.00075	0.00221624	yes	transmembrane
gene26769	LOC102186944	56.1696	11.3534	236.097	158.55	577.496	29.508	35.2159	55.9824	53.6195	101.543	48.4536	-1.06742	0.0004	0.00123825	yes	allergen
gene3376	LOC106501763	14.8171	19.7496	15.8983	10.4972	5.95463	8.77305	9.18332	8.09346	6.74113	16.8373	8.03244	-1.06775	5e-05	0.000175437	yes	hornerin
gene5632	NCF4	1.3268	2.5194	0.923794	0.595969	1.24805	0.433506	0.460676	1.06197	0.742563	1.59036	0.757855	-1.06936	0.01275	0.0295175	yes	neutrophil
gene17904	HIPK4	0.689591	0.603831	0.884036	0.39564	0.521161	0.602905	0.319792	0.362698	0.348334	0.726883	0.344833	-1.07582	0.01635	0.0368935	yes	homeodomain-interacting
gene17702	LOC108637981	39.4949	14.8248	1112.79	983.54	2922.55	1190.84	124.88	234.547	192.338	390.624	184.605	-1.08134	0.00195	0.00534349	yes	major
gene6265	ADM2	1.1818	2.18242	2.00376	2.72856	2.32649	1.53686	1.02902	0.89444	0.594233	1.79137	0.84187	-1.08939	0.00115	0.00328631	yes	ADM2
gene679	RARRES1	8.76913	11.1272	7.19833	10.7229	6.25925	8.29241	3.47158	6.26077	2.94503	9.03786	4.23986	-1.09197	0.0005	0.00152298	yes	retinoic
gene20432	LOC106503317	1.76087	1.72554	2.22088	1.63366	2.45548	1.09132	1.09057	0.845083	0.708783	1.90502	0.884323	-1.10716	0.0218	0.0477258	yes	uncharacterized
gene9697	SLC16A10	0.899041	0.468675	1.00077	0.553359	0.246126	0.557177	0.422805	0.38353	0.285887	0.7908	0.365256	-1.1144	0.00165	0.00458193	yes	monocarboxylate
gene2851	LOC102185525	27.8343	29.9909	6.92594	11.5492	0.706928	16.0014	10.4001	9.80151	9.53276	21.5833	9.94578	-1.11776	5e-05	0.000175437	yes	epithelial
gene22458	LOC102172138	1.79487	2.68002	0.654423	2.6914	2.03233	4.25859	0.821424	0.778421	0.755279	1.70972	0.787761	-1.11793	0.0022	0.00596475	yes	BOLA
gene810	SPSB4	1.03682	0.811386	0.788403	0.622807	0.33133	0.747611	0.246597	0.461269	0.501554	0.879739	0.404724	-1.12014	0.01565	0.0354588	yes	SPRY
gene28039	LOC108634870	10.2171	12.0938	6.53864	5.44249	1.36813	4.78896	4.11675	4.62676	4.46203	9.62161	4.41753	-1.12304	5e-05	0.000175437	yes	filaggrin-2-like
gene24841	DUSP4	6.27324	4.05661	16.6339	5.25548	5.28424	3.69855	3.91935	5.13376	3.31418	9.01046	4.1363	-1.12326	5e-05	0.000175437	yes	dual
gene22109	LOC102185617	4.91418	0.882188	1.79251	0.603767	0.738112	1.13272	1.03357	1.1904	1.24769	2.53221	1.16144	-1.12449	0.00185	0.00509091	yes	histone
gene23049	LOC108633811	1.40476	2.36567	1.33048	1.59232	1.03385	0.853795	0.749428	0.988082	0.590515	1.70132	0.778583	-1.12773	0.01445	0.033037	yes	uncharacterized
gene22110	LOC102185323	27.2915	7.73872	20.6892	11.0675	9.21146	6.86434	6.81497	8.85903	9.70587	18.6016	8.49167	-1.13131	5e-05	0.000175437	yes	histone
gene57	MAP3K7CL	3.48158	2.31197	1.87751	0.806529	1.59056	1.12375	0.834278	1.43071	1.22597	2.55901	1.16796	-1.13159	0.0028	0.00743736	yes	MAP3K7
gene3385	C3H1orf68	7.77532	14.6377	2.46777	6.06284	1.94982	5.0894	5.55152	1.94564	3.80101	8.29158	3.7785	-1.13383	0.00125	0.00354666	yes	skin-specific
gene12761	HSPH1	159.05	17.616	47.4814	13.4092	20.1044	29.3891	35.6335	22.8238	43.3331	74.7892	34.0574	-1.13486	0.0007	0.00207955	yes	heat
gene2871	LOC102174264	0.216248	0.993654	1.8711	1.32363	1.07862	3.61241	0.0444477	0.72357	0.624861	1.02927	0.466275	-1.14237	0.019	0.0422187	yes	guanylate-binding
gene3699	ADAMTS4	11.0424	13.3622	3.13865	0.532175	2.16567	0.629015	0.70359	11.3176	0.407616	9.18083	4.15573	-1.14352	0.00085	0.00248841	yes	A
gene11429	IL1RL1	1.67426	2.55556	0.78389	0.637627	0.486742	1.10691	1.06996	0.880129	0.306284	1.67142	0.754214	-1.14803	0.0055	0.013785	yes	interleukin-1
gene19284	MYOCD	0.821936	0.684535	1.9843	0.413474	0.341411	0.533693	0.543511	0.567772	0.459944	1.1662	0.525519	-1.15	0.00135	0.00380906	yes	myocardin
gene28158	LOC102182149	15.7583	20.4131	13.8873	8.53383	4.85055	9.76784	7.18495	9.18375	5.86001	16.6987	7.43435	-1.16746	5e-05	0.000175437	yes	epiplakin
gene7149	MCTP1	3.76123	3.07998	1.76453	1.62608	0.46951	2.71752	1.30317	1.34433	1.16158	2.87011	1.27405	-1.17168	0.00035	0.0010934	yes	multiple
gene23064	LOC102183378	0.586814	0.355534	0.447322	0.289789	0.135785	0.148878	0.248074	0.224146	0.137652	0.46376	0.203925	-1.18534	0.00635	0.0157106	yes	uncharacterized
gene14415	WDR97	0.697444	0.68879	0.767452	0.417095	0.119681	0.342649	0.27997	0.234609	0.423309	0.718758	0.313846	-1.19545	0.00235	0.00633734	yes	LOW
gene2412	HIVEP3	0.967854	1.40722	1.10969	0.866723	0.644927	0.420083	0.388352	0.733726	0.390748	1.16266	0.506002	-1.20021	5e-05	0.000175437	yes	transcription
gene24147	BHLHA15	0.299922	0.169725	0.921452	0.255085	1.02971	0.364332	0.211035	0.195348	0.19811	0.464968	0.202199	-1.20135	0.0165	0.0371981	yes	class
gene3564	LOC102179999	3.59544	6.77333	1.9981	1.91657	1.16526	4.4913	1.97878	1.40512	1.95171	4.12258	1.78487	-1.20773	0.00065	0.0019424	yes	T-cell
gene8094	CLEC4G	1.51885	17.8612	2.04921	1.51688	6.24071	2.08867	3.02606	3.34988	2.83499	7.13862	3.08093	-1.21228	0.001	0.00288981	yes	C-type
gene3377	LOC102187909	89.7197	60.4701	51.0593	46.1614	8.5979	30.6567	32.9451	25.98	27.562	67.1378	28.9274	-1.21469	5e-05	0.000175437	yes	filaggrin-2
gene843	DZIP1L	0.9642	1.16812	1.78865	0.856186	1.04153	0.557465	0.683658	0.597842	0.400615	1.30913	0.562474	-1.21875	0.00025	0.000799463	yes	zinc
gene11805	LOC102191806	39.8182	28.4006	18.466	9.70022	20.149	18.2988	12.4736	8.40666	15.7967	28.9126	12.2718	-1.23634	0.00015	0.000496309	yes	antimicrobial
gene24742	PLAT	8.86196	7.36835	3.49961	3.2765	2.02419	3.39489	2.25904	3.34572	2.70971	6.57926	2.78144	-1.24209	5e-05	0.000175437	yes	tissue-type
gene18823	LOC102171053	2.83083	3.99494	1.05392	0.361688	0.176837	0.724013	1.7135	0.906838	0.677747	2.62662	1.10255	-1.25236	0.01615	0.036479	yes	C-C
gene3614	ACKR1	13.9376	12.7095	4.43866	1.6529	2.36441	1.07511	1.40522	10.1368	1.441	10.364	4.34167	-1.25527	0.0003	0.000947299	yes	atypical
gene18490	TMEM190	0.734416	0.469404	0.991441	0.234308	0.289396	0.224366	0.254347	0.309499	0.344981	0.733031	0.304071	-1.26947	0.0047	0.0119517	yes	transmembrane
gene21656	TLR9	1.18823	0.624075	0.612326	0.342297	0.142835	0.501538	0.309993	0.466975	0.225431	0.808919	0.335222	-1.27088	0.0087	0.0208968	yes	toll-like
gene2289	LOC102177135	4.16932	2.36049	2.19358	1.82099	2.77975	0.724606	1.55399	1.02532	1.01906	2.91027	1.20334	-1.27411	5e-05	0.000175437	yes	uncharacterized
gene20821	DNAJA4	51.5286	10.4056	19.8028	8.96238	7.08118	9.95069	11.769	9.79218	12.1359	27.2737	11.2725	-1.2747	5e-05	0.000175437	yes	dnaJ
gene10746	CHAC1	6.48684	41.1225	10.7258	9.27227	14.6492	16.0118	12.5575	7.06801	4.39749	19.4436	8.03039	-1.27575	5e-05	0.000175437	yes	glutathione-specific
gene3574	CD1E	0.828888	1.89409	0.288971	0.135156	0.338831	1.37412	0.371238	0.49464	0.366669	1.00367	0.412274	-1.2836	0.00825	0.0199187	yes	T-cell
gene16211	TNFRSF18	5.51111	15.4806	4.49623	7.24433	5.07014	3.62672	2.64495	4.76157	3.02399	8.49633	3.48906	-1.284	0.0001	0.000338981	yes	tumor
gene10104	SLC22A3	4.30723	5.16466	5.33324	4.88595	2.27215	2.49343	2.45403	2.07628	1.50368	4.94084	2.01774	-1.29202	5e-05	0.000175437	yes	solute
gene5905	SLC2A3	25.9547	24.9108	10.4315	5.01021	6.94478	5.99143	5.76492	12.2812	6.87988	20.4388	8.33783	-1.29357	5e-05	0.000175437	yes	solute
gene23979	CCL26	99.9823	216.479	50.6885	88.3582	125.564	62.0191	52.6804	55.3441	40.9765	122.373	49.8324	-1.29612	5e-05	0.000175437	yes	C-C
gene24528	LOXL4	3.6911	10.4023	2.34998	7.67517	1.99501	1.60471	1.51047	3.11718	1.98159	5.48041	2.21096	-1.30961	5e-05	0.000175437	yes	lysyl
gene16009	SELP	3.94215	3.09722	2.12141	0.838845	0.66225	1.00674	0.691298	1.88842	1.04551	3.05564	1.21276	-1.33318	5e-05	0.000175437	yes	P-selectin
gene10537	HDC	0.745311	1.04891	0.372145	0.29686	0.26583	0.270131	0.306144	0.3307	0.213311	0.722274	0.284308	-1.34509	0.0081	0.0195875	yes	histidine
gene9116	NR4A3	0.853223	0.658304	1.13915	0.269994	0.241695	0.265611	0.455577	0.386835	0.197049	0.884978	0.347518	-1.34855	0.0011	0.00315572	yes	nuclear
gene20386	OSMR	10.2391	16.1028	8.33739	4.86529	6.44365	4.0621	3.49696	5.87033	4.16081	11.5657	4.5254	-1.35374	5e-05	0.000175437	yes	oncostatin-M-specific
gene14627	LOC102178291	0	0.11638	7.57829	2.2335	0	1.92954	0.378775	0.218637	2.40512	2.57566	1.00595	-1.35639	0.01075	0.0252947	yes	LOC102178291
gene22566	HSP70.1	1366.94	127.683	166.363	101.423	71.4791	221.473	120.888	203.154	319.771	553.955	215.5	-1.36208	0.00555	0.0138967	yes	heat
gene22567	LOC102178315	529.102	30.7047	62.1718	27.011	25.1034	74.6733	60.5484	59.265	118.796	207.445	79.8613	-1.37716	0.0008	0.00235194	yes	heat
gene4119	AKR1D1	3.54727	0.179104	2.0663	0.0659726	0.194123	1.0154	0.466291	0.343097	1.40915	1.93405	0.742858	-1.38047	0.0021	0.00571763	yes	3-oxo-5-beta-steroid
gene3143	CD101	0.615434	0.210704	0.610813	0.372832	0.205915	0.254973	0.101238	0.17998	0.259188	0.479817	0.180879	-1.40746	0.0065	0.0160519	yes	immunoglobulin
gene12858	CYSLTR2	2.47497	1.94322	1.11058	0.70576	0.34428	0.410519	0.494207	0.492526	1.08912	1.84389	0.694843	-1.40799	0.00295	0.007801	yes	cysteinyl
gene1131	RNF186	1.24888	0.611253	0.939805	0.443657	0.688612	0.260015	0.374388	0.463997	0.21447	0.934499	0.352051	-1.40841	0.01485	0.0338301	yes	RING
gene28812	LOC108635494	0.679401	1.02795	0.674234	0.301462	0.135479	2.63509	0.288539	0.291642	0.311497	0.794448	0.298289	-1.41324	0.01315	0.0303447	yes	uncharacterized
gene24051	SERPINE1	5.2998	7.55445	3.88468	2.77121	4.00171	1.78108	2.77175	2.05146	1.42097	5.58244	2.08779	-1.41892	5e-05	0.000175437	yes	plasminogen
gene20781	LOC108638535	2.04654	0.591726	1.43913	0.420555	0.271954	0.915453	0.291913	0.317531	0.903191	1.3611	0.506453	-1.42628	0.0035	0.0091218	yes	uncharacterized
gene28040	LOC108634869	7.96358	7.19652	4.46483	4.16873	0.695488	2.32752	2.72351	2.25782	2.08463	6.54564	2.36319	-1.4698	5e-05	0.000175437	yes	LOC108634869
gene19579	LOC108638295	23.9393	83.4385	16.2483	26.704	12.3765	9.64614	18.9673	3.88245	21.2216	41.1988	14.7461	-1.48227	5e-05	0.000175437	yes	keratin-associated
gene26252	MAGEE2	0.817601	0.255075	0.661599	1.1617	0.390919	0.331153	0.346169	0.191865	0.0819819	0.578996	0.207219	-1.4824	0.01355	0.0311721	yes	melanoma-associated
gene14851	SLC1A2	0.115284	0.107626	1.29157	0.494803	0.505431	0.0843167	0.240787	0.163831	0.13358	0.506636	0.17996	-1.49328	0.0038	0.00983741	yes	excitatory
gene2272	LOC102190288	14.4438	2.10189	8.84526	5.01859	1.35231	5.82532	1.42783	2.64689	4.8399	8.47656	2.98445	-1.50602	5e-05	0.000175437	yes	UDP-glucuronosyltransferase
gene25156	P4HA1	43.4437	8.59245	26.9901	6.08866	6.48117	6.24663	6.77521	5.54878	15.3339	26.3805	9.25851	-1.51062	5e-05	0.000175437	yes	prolyl
gene8095	FCER2	2.27011	8.59508	0.588802	0.614468	0.916755	2.28936	1.57953	1.2616	1.15826	3.81541	1.33755	-1.51225	5e-05	0.000175437	yes	low
gene19585	LOC102172755	26.2666	45.4996	20.8585	17.5227	33.878	14.9871	9.24044	12.4884	10.3083	30.8877	10.717	-1.52713	5e-05	0.000175437	yes	keratin-associated
gene18824	LOC102170772	4.88426	42.3146	1.43408	3.64651	7.76109	9.78678	5.90441	5.0379	5.82045	16.1956	5.60732	-1.53022	5e-05	0.000175437	yes	regakine-1
gene9189	ADAMDEC1	0.857037	0.410308	0.0548424	0.024713	0.183136	0.0282922	0.148569	0.0785096	0.227017	0.440704	0.151969	-1.53604	0.0189	0.0420179	yes	ADAM
gene18181	FGF21	2.17969	20.4314	5.74343	4.60487	8.19756	7.36414	5.63544	1.94889	2.08608	9.45129	3.23263	-1.5478	5e-05	0.000175437	yes	fibroblast
gene14326	GSDMC	1.52877	0.793307	0.305607	0.116574	0.154523	0.364076	0.186206	0.465014	0.232483	0.876121	0.2956	-1.56748	0.0033	0.00864379	yes	LOW
gene24085	C25H7orf61	1.41936	0.405753	0.509971	0.214051	0.205567	0.34078	0.175967	0.274215	0.333361	0.779033	0.262207	-1.57098	0.0034	0.00888036	yes	uncharacterized
gene3543	LOC108635661	12.2735	2.86346	1.41098	5.63257	0.264482	0.729099	0.224367	3.13499	2.14489	5.51778	1.84226	-1.58261	0.00025	0.000799463	yes	uncharacterized
gene8983	LOC102191796	1.37118	0.411409	0.455422	0.204505	0.556756	0.0784601	0.254147	0.168552	0.315933	0.746591	0.247138	-1.595	0.0007	0.00207955	yes	LOC102191796
gene4007	LOC102182197	277.795	40.2277	912.706	183.21	445.582	195.69	84.8784	240.828	73.6242	411.552	133.548	-1.62372	5e-05	0.000175437	yes	prolactin-inducible
gene4972	KRT2	8.19225	29.2886	5.02562	6.7317	2.28636	8.17486	5.13345	3.85902	4.37054	14.1643	4.46962	-1.66404	5e-05	0.000175437	yes	keratin
gene25833	LOC102180194	0	3.94101	40.2232	8.05329	5.32427	0	0	12.6769	0.62288	14.7772	4.44751	-1.7323	0.0061	0.0151407	yes	secretoglobin
gene15222	LOC102179935	1.37673	2.0558	0.289165	0.337255	1.81617	0.780945	0.312955	0.192733	0.604007	1.24022	0.371442	-1.73939	0.00205	0.00559345	yes	tripartite
gene8103	LOC102184615	1.03993	0.239051	0.968314	0.0641795	0.306882	0.272097	0.260654	0.216137	0.192145	0.750463	0.223718	-1.7461	0.0195	0.0432021	yes	LOC102184615
gene18789	CA4	2.50165	3.79301	17.4201	3.68194	4.94777	2.65316	2.32695	2.65768	2.0206	7.92841	2.34301	-1.75867	5e-05	0.000175437	yes	carbonic
gene99	LOC102177926	2.77107	0.749602	3.50444	0.203284	0.127535	0	0.361109	1.04599	0.639535	2.34662	0.684728	-1.77698	0.02105	0.0462728	yes	uncharacterized
gene22849	SPDEF	0.45101	0.433286	2.68255	1.73062	4.0566	1.32582	0.339646	0.307526	0.379449	1.19263	0.343447	-1.79599	0.0009	0.00262298	yes	SAM
gene11394	CNGA3	1.47034	1.48966	1.06712	0.73531	0.207862	0.909055	0.376016	0.373145	0.387834	1.34339	0.380342	-1.82051	5e-05	0.000175437	yes	cyclic
gene15295	LOC102184922	1.79159	0.306492	0.725936	0.30681	0.523149	1.43795	0.29277	0.215743	0.286798	0.942391	0.266044	-1.82466	5e-05	0.000175437	yes	interferon-induced
gene28364	LOC102174594	35.7163	283.225	55.8063	15.6706	155.65	63.0491	35.2158	57.7813	9.89869	124.879	34.3966	-1.8602	5e-05	0.000175437	yes	keratin-associated
gene11759	IL37	2.09228	2.17851	0.563807	1.16449	0.271943	0.736399	0.561399	0.589356	0.16748	1.61159	0.440652	-1.87077	0.0003	0.000947299	yes	interleukin-37
gene17699	LOC102190903	0.334407	0.359973	19.9987	6.12608	27.7163	13.0783	3.09634	0.817448	1.73905	6.92614	1.8902	-1.87351	0.0028	0.00743736	yes	androgen-binding
gene26770	LOC102189201	11.3651	0.139505	38.8317	31.5418	49.608	2.90602	6.51449	5.45795	1.00804	16.8351	4.33798	-1.95637	5e-05	0.000175437	yes	allergen
gene17950	LOC108637984	4.3976	7.43569	8.29555	1.94518	1.89785	8.30049	1.35214	2.13501	1.53198	6.71869	1.67896	-2.00061	5e-05	0.000175437	yes	uncharacterized
gene3879	LOC106503901	1.18488	0.179374	3.44218	0.126199	1.30787	0.414702	0.369299	0.345061	0.447649	1.60708	0.388764	-2.04748	5e-05	0.000175437	yes	uncharacterized
gene6819	LOC102181854	0.61028	2.66682	0.254109	0.0909923	0	0.796569	0.217396	0.566639	0.0552585	1.17636	0.280574	-2.06788	0.0214	0.0469566	yes	platelet
gene3660	LOC102183142	3.93994	7.88597	0.694636	0.508065	0.804238	3.92349	1.23154	0.645047	1.03064	4.17151	0.972418	-2.10092	5e-05	0.000175437	yes	T-cell
gene17891	FCGBP	48.823	84.1421	26.8189	19.7376	3.57019	28.3654	8.28148	13.5405	9.76695	53.2682	10.5671	-2.3337	5e-05	0.000175437	yes	IgGFc-binding
gene28136	LOC108634945	3.39451	32.4203	2.37353	8.49412	4.34772	5.49499	2.72166	1.89627	2.22528	12.7195	2.28884	-2.47435	5e-05	0.000175437	yes	keratin-associated
gene1850	TNFAIP6	10.0977	39.6713	3.14595	2.04598	5.59317	3.11003	2.77726	2.57278	3.45348	17.6269	2.94539	-2.58125	5e-05	0.000175437	yes	tumor
gene9919	SLC35D3	0.0567094	0.114922	1.2177	0.978364	0.672672	0.0619522	0.147855	0.00966771	0.0696775	0.464806	0.0759602	-2.61331	0.00125	0.00354666	yes	solute
gene14088	TNFRSF11B	0.265308	1.31533	0.0522186	0.164865	0.239629	0.0728189	0.172679	0.0270193	0.0644943	0.543829	0.0883123	-2.62247	0.01145	0.0267926	yes	tumor
gene15427	NCR3LG1	0.885187	0.1345	0.593673	0.202187	0.590298	0.476425	0.0884713	0.0857455	0.0804319	0.538649	0.0851759	-2.66083	0.00485	0.0122994	yes	natural
gene19586	LOC108638302	0.569288	4.48135	2.20089	1.93786	0.829936	0.813885	0.110245	0.719072	0.257018	2.41848	0.36341	-2.73443	0.00075	0.00221624	yes	LOW
gene27398	LOC108634578	0.589999	0.861293	1.52985	0.490525	0.104788	0.0759982	0.0787892	0.326437	0.026504	0.995586	0.144341	-2.78607	5e-05	0.000175437	yes	LOC108634578
gene18813	LOC102179411	32.4834	102.91	20.5783	5.88703	23.3677	12.204	7.36348	8.53695	6.41082	51.9794	7.46236	-2.80024	5e-05	0.000175437	yes	uncharacterized
gene11180	NOX5	1.56487	12.4885	1.11683	2.04126	1.00821	0.707539	0.666251	0.713011	0.630656	5.05322	0.672297	-2.91003	5e-05	0.000175437	yes	NADPH
gene4607	LOC102173911	87.5124	127.421	139.406	125.217	218.429	89.2186	14.5557	14.8405	16.78	118.266	15.4479	-2.93655	5e-05	0.000175437	yes	40S
gene24757	IDO1	1.37991	0.303118	0.763644	0.053275	0.100001	1.36199	0.129457	0.15929	0.0291527	0.816633	0.106258	-2.94211	0.0102	0.0241187	yes	indoleamine
gene19145	ASGR1	0.123591	3.48429	0.094146	0.219885	0.175097	0.276774	0.0268284	0.233628	0.15761	1.23269	0.139917	-3.13917	0.0029	0.00768162	yes	asialoglycoprotein
gene3730	HSPA6	151.067	2.27772	2.40083	0.913712	1.17526	11.2748	4.2398	6.09396	6.77242	51.9299	5.72381	-3.18152	5e-05	0.000175437	yes	heat
gene19064	P2RX1	0.992982	5.82346	0.269111	0.800269	0.189424	0.519715	0.211029	0.208031	0.341948	2.35987	0.254663	-3.21204	5e-05	0.000175437	yes	P2X
gene758	LOC102172204	1.69376	0.393319	0.0746763	0.0170594	0	0.500276	0.146174	0.018836	0.0590688	0.720661	0.0749077	-3.26614	0.0001	0.000338981	yes	ceruloplasmin
gene1050	COL6A5	1.74048	20.8943	0.190181	0.232522	0.0557179	0.884445	0.381251	0.340105	0.373647	7.59996	0.366286	-4.37495	5e-05	0.000175437	yes	collagen
gene25000	AGT	6.11195	4.25916	3.20242	0.0781547	0.18733	0.252632	0.126468	0.313808	0.0794122	4.52778	0.173776	-4.70351	5e-05	0.000175437	yes	angiotensinogen
gene13939	LOC102186227	61.7248	82.1298	102.541	86.0162	147.687	42.3764	3.7576	1.66253	2.78118	82.2486	2.74295	-4.90619	5e-05	0.000175437	yes	40S
gene4898	MUCL1	841.957	26.6172	83.5043	7.65191	2.22476	23.9034	0.621025	27.3861	1.79231	317.535	9.96511	-4.99389	5e-05	0.000175437	yes	mucin-like
gene13676	LOC102186320	0.153854	13.7216	0.0206153	0.502881	0.53186	0.517619	0.0529952	0	0.0961707	4.62629	0.0499379	-6.53358	0.01565	0.0354588	yes	lipopolysaccharide-binding
