# Supplementary material for: Dietary supplementation with Essential-oils-cobalt for improving growth performance, meat quality and skin cell capacity of goats
Source: Sci Rep. 2018 Aug 2;8:11634. doi: 10.1038/s41598-018-29897-3 (PMC6072763; doi:10.1038/s41598-018-29897-3)
Supplement: Supplementary file 2 — Dataset 4 [file 41598_2018_29897_MOESM2_ESM.xlsx]

## Sheet: Sheet1
S4 Table. Gene with different expression of liver sample
gene_id	gene	Gene Expression (RPKM)									Average		log2(fold_change)	p_value	q_value	significant	Description
		L0_1mg	L0_2mg	L0_3mg	L52_1mg	L52_2mg	L52_3mg	L91_1mg	L91_2mg	L91_3mg	L0	L91	L0/L91	L0/L91	L0/L91	L0/L91
gene930	TFF2	362.811	0.184937	4.74486	0.881611	0.157242	0.57273	0.163163	0.202085	1.12911	122.27	0.499679	-7.93485	0.00015	0.000496309	yes	trefoil
gene14611	LOC102180785	0.190447	10.0837	0.113704	0.427757	1.05601	0.0855487	0.586447	0	0	3.45564	0.195683	-4.14236	0.0073	0.0178244	yes	proteoglycan
gene944	LOC102168305	2.00534	1.00907	1.85653	0.28851	0.988471	4.75293	0	0	0.303481	1.61934	0.101457	-3.99647	0.0219	0.0479219	yes	LOC102168305
gene13939	LOC102186227	37.9017	68.0913	69.1981	59.7559	85.6223	36.7226	4.14378	5.46196	2.29886	58.2474	3.98272	-3.87037	5e-05	0.000175437	yes	40S
gene21788	LOC102170003	6.0794	14.4591	1.0457	22.4162	7.99385	3.1829	1.48875	0	0	7.17892	0.496758	-3.85315	0.0047	0.0119517	yes	cathelicidin-2
gene18734	MPO	0.530563	3.43943	0.156131	2.54443	0.440646	0.133736	0.194659	0.0837135	0.0500332	1.37248	0.10975	-3.64449	0.00025	0.000799463	yes	myeloperoxidase
gene21785	BAC5	5.69508	6.71202	0.692891	11.1448	2.21218	0.282888	0.468293	0.574522	0	4.35669	0.348907	-3.64231	0.0018	0.00496464	yes	cathelicidin-2
gene21722	CDHR4	0.399129	0.622666	1.60602	2.79748	3.03654	0	0.0290127	0.18071	0	0.873507	0.0702769	-3.6357	0.0033	0.00864379	yes	cadherin-related
gene13564	LOC106502777	0.940653	0.448235	0.730271	0.461032	0.412242	0.136967	0.0406141	0.0423029	0.0871323	0.704532	0.0568662	-3.63102	0.00035	0.0010934	yes	uncharacterized
gene16464	ASPM	1.37578	0.10658	0.0161854	0.159464	0.627391	0.0860904	0.0570182	0.0496678	0.0137139	0.498268	0.040265	-3.62933	5e-05	0.000175437	yes	abnormal
gene21784	BAC7.5	3.19063	13.0473	1.11826	26.0576	5.55034	1.34555	0.892424	0	0.553173	5.77289	0.482711	-3.58006	5e-05	0.000175437	yes	Bac7.5
gene8097	LOC108633275	25.4957	9.87251	5.4738	2.6977	9.70609	0.480932	0.240253	2.81046	0.360661	13.5802	1.14315	-3.57043	5e-05	0.000175437	yes	tumor
gene18819	LOC102180344	7.69928	5.17458	4.25221	1.00762	14.1448	0.32473	0.991351	0	0.472772	5.69432	0.488842	-3.54208	0.0116	0.0271083	yes	uncharacterized
gene9907	LOC106502481	22.1095	31.8684	41.864	15.9288	63.8599	3.19327	0.917268	5.77845	1.96539	31.8637	2.90076	-3.45741	5e-05	0.000175437	yes	uncharacterized
gene2384	MFSD2A	100.424	400.959	75.1994	37.1135	217.586	1.74193	20.502	23.4401	13.4738	191.765	19.2054	-3.31975	5e-05	0.000175437	yes	sodium-dependent
gene18906	NOS2	1.368	1.29946	0.4914	1.70526	13.5329	0.128153	0	0.197569	0.122098	1.05043	0.107068	-3.29438	5e-05	0.000175437	yes	nitric
gene21787	MAP28	9.09663	13.0247	2.34743	38.0861	12.6541	3.30502	1.53731	0.468368	0.536013	8.13747	0.849211	-3.26039	0.0002	0.000649191	yes	MAP28
gene14155	LOC106502848	14.7339	6.57469	27.6471	9.04249	7.93595	0.321308	0.908318	2.149	2.41434	16.2728	1.83083	-3.1519	5e-05	0.000175437	yes	uncharacterized
gene7616	AZU1	1.45757	6.04729	1.00003	7.52323	1.65729	0.574585	0.615097	0.347379	0	2.82868	0.321727	-3.13622	0.0007	0.00207955	yes	azurocidin
gene4325	IGFBP1	1654.59	136.106	35.32	69.7185	31.689	3186.07	114.414	13.7963	87.4971	607.15	72.0544	-3.0749	5e-05	0.000175437	yes	insulin-like
gene16748	SDS	2246.86	2966.51	1900.86	1816.39	1093.79	140.238	190.808	612.362	82.6928	2365.56	296.651	-2.99534	5e-05	0.000175437	yes	L-serine
gene6765	LOC108633190	20.0797	0.333958	0.97722	1.14739	0.76801	1.39716	1.13912	0.695553	0.886795	7.11213	0.909796	-2.96667	5e-05	0.000175437	yes	UDP-glucuronosyltransferase
gene17990	CD177	0.385319	1.02543	0.185945	1.73268	0.705995	0.0679064	0.154405	0.0494079	0	0.531033	0.0680888	-2.96331	0.01175	0.027426	yes	CD177
gene21801	LOC102173049	0.931191	1.24914	0	3.8237	0.416971	0.447737	0.117475	0	0.161488	0.725164	0.0931855	-2.96013	0.0131	0.0302484	yes	15
gene27398	LOC108634578	0.659529	1.07616	1.55026	0.370463	0.253984	0.0820783	0.127168	0.266927	0.0404268	1.09242	0.145455	-2.90889	5e-05	0.000175437	yes	LOC108634578
gene8051	TNFSF14	13.4322	1.83161	3.87075	1.0286	6.31248	1.19082	0.731052	1.20523	0.717558	6.3616	0.887961	-2.84082	5e-05	0.000175437	yes	tumor
gene4607	LOC102173911	67.1585	139.902	126.152	114.779	132.494	57.8521	18.4183	11.4566	17.0998	110.789	15.704	-2.81861	5e-05	0.000175437	yes	40S
gene21714	MST1R	7.40824	16.8585	17.6035	11.9492	25.3709	1.35182	0.369714	4.42314	1.26022	13.9209	2.02784	-2.77923	5e-05	0.000175437	yes	macrophage-stimulating
gene18593	PEG3	33.1715	3.52135	4.21919	10.0605	2.31025	7.83265	1.53677	3.50864	0.91694	13.6026	1.99585	-2.76881	5e-05	0.000175437	yes	paternally-expressed
gene13851	DOK5	0.368994	4.43874	0.102761	0.26764	0.519739	0.60742	0.398958	0.260743	0.0596323	1.63347	0.240491	-2.76388	5e-05	0.000175437	yes	docking
gene4503	NRCAM	7.9393	8.35784	10.4536	1.44133	11.7933	0.684835	0.250168	3.05081	0.607514	8.89374	1.30958	-2.76369	5e-05	0.000175437	yes	neuronal
gene21781	MAP34-B	1.07964	3.83747	0.30984	6.45801	2.04458	0.519151	0.69268	0	0.0762763	1.73854	0.25663	-2.76011	0.002	0.00546809	yes	MAP34-B
gene19949	LOC108638192	0.69872	0.864818	2.1618	5.44184	11.5175	0.10525	0.0423227	0.260794	0.243115	1.23835	0.182848	-2.75971	5e-05	0.000175437	yes	uncharacterized
gene19081	SLC13A5	65.2226	71.9831	52.8201	45.7691	31.8374	4.54677	5.76805	12.4898	10.2808	63.1839	9.54973	-2.72602	5e-05	0.000175437	yes	solute
gene28919	ND6	128.063	473.344	73.144	483.179	1625.56	70.9399	29.697	31.1378	40.8384	224.352	34.003	-2.72203	0.00875	0.0210064	yes	NADH
gene13161	MKX	0.214125	2.02259	2.99617	1.55524	4.07665	0.143269	0.0666714	0.544424	0.194542	1.73964	0.269841	-2.6886	5e-05	0.000175437	yes	homeobox
gene21950	FOXQ1	12.9679	26.0274	13.7658	1.35281	1.21347	4.85903	2.21073	3.2998	2.80178	17.5444	2.78083	-2.65743	5e-05	0.000175437	yes	forkhead
gene5632	NCF4	36.311	40.3098	23.71	70.3026	56.4602	3.60648	2.54399	8.60832	4.7225	33.3614	5.31421	-2.65025	5e-05	0.000175437	yes	neutrophil
gene9356	S1PR3	33.7261	23.8431	15.0391	34.697	20.097	2.01068	2.54516	5.82051	3.32269	24.1428	3.91181	-2.62568	5e-05	0.000175437	yes	sphingosine
gene20329	FST	64.3201	42.8902	43.582	49.1761	60.4244	7.25037	2.12817	6.16331	16.1548	50.1358	8.17752	-2.61611	5e-05	0.000175437	yes	follistatin
gene27768	LOC108634746	4.4914	2.40047	2.99715	0.998854	1.22359	1.6435	0.314972	0.739329	0.571251	3.28783	0.543987	-2.59549	5e-05	0.000175437	yes	translation
gene28549	LOC108635273	0.479218	1.04573	0.38504	0.355338	0.550362	0.0914323	0.0771679	0.197973	0.0521501	0.635161	0.109568	-2.5353	0.0041	0.0105465	yes	voltage-dependent
gene16976	LOC102184080	0.273679	0	4.61005	0.581249	0.262641	0	0.678664	0.161429	0	1.62285	0.280584	-2.53203	0.0217	0.0475296	yes	LOC102184080
gene11971	FNDC4	5.85735	14.9922	7.10749	7.85176	8.19824	0.954083	2.35665	0.69658	1.82191	9.2967	1.62902	-2.51272	5e-05	0.000175437	yes	fibronectin
gene8583	LOC102177790	0.285757	1.30268	0.732052	0.259577	0.168976	0.0633654	0.23284	0.0806282	0.0943062	0.771626	0.136257	-2.50157	0.00735	0.017936	yes	histone
gene2383	MYCL	36.8874	13.4682	20.0239	4.28632	7.06854	8.71426	7.79608	3.41078	1.21392	23.3988	4.1509	-2.49494	5e-05	0.000175437	yes	protein
gene10484	BMP4	120.55	39.4193	33.4181	22.2665	55.1648	9.8354	5.08288	17.949	11.2564	64.2998	11.4778	-2.48596	5e-05	0.000175437	yes	bone
gene26717	BMX	4.33594	2.10729	0.851687	0.879699	2.28544	0.355493	0.576505	0.546491	0.180265	2.4257	0.43588	-2.4764	5e-05	0.000175437	yes	cytoplasmic
gene3809	VIPR2	1.91668	2.59503	1.74859	0.64101	2.23136	0.294092	0.563263	0.337888	0.221094	2.0816	0.375162	-2.4721	5e-05	0.000175437	yes	vasoactive
gene15285	DNHD1	0.511197	0.235956	1.92386	0.325487	0.901786	0.219027	0.175443	0.179085	0.140814	0.887735	0.165668	-2.42184	5e-05	0.000175437	yes	dynein
gene12746	SLC7A1	22.4958	11.9165	8.55484	6.07294	7.14225	0.498027	3.61053	3.80709	0.602982	14.2865	2.68293	-2.41278	5e-05	0.000175437	yes	high
gene1326	FABP3	2.41454	3.10819	10.0186	17.8952	14.5507	1.79569	0.257201	2.07594	0.565869	5.16587	0.971104	-2.41131	0.0064	0.0158215	yes	fatty
gene2879	LOC108633177	0.474241	3.72265	0.576959	0.798207	7.95911	1.7684	0.210842	0.356676	0.3471	1.58781	0.305993	-2.37546	5e-05	0.000175437	yes	guanylate-binding
gene12974	ISM1	14.4641	4.79231	5.93208	87.6166	7.46841	0.598052	3.28456	0.444917	1.17813	8.3746	1.63903	-2.35318	5e-05	0.000175437	yes	isthmin-1
gene8824	DENND4C	9.42381	19.8302	21.1952	9.8169	18.8048	2.90422	2.15827	4.6894	3.12846	16.7731	3.3385	-2.32888	5e-05	0.000175437	yes	DENN
gene632	SERPINI2	7.77372	2.55964	6.00585	20.2806	13.8017	1.47696	0.650559	1.52046	1.1396	5.43187	1.1079	-2.29362	5e-05	0.000175437	yes	serpin
gene5633	CSF2RB	19.4598	13.6827	12.0556	15.2371	16.5768	5.66374	2.37552	3.15112	3.6832	15.0279	3.08062	-2.28635	5e-05	0.000175437	yes	cytokine
gene4114	KIAA1549	7.51464	0.6281	0.258654	0.712485	0.43805	0.469144	0.912865	0.229737	0.595534	2.79345	0.580729	-2.26611	5e-05	0.000175437	yes	UPF0606
gene13147	LOC106502740	0.679578	1.10367	2.28594	1.61435	2.11506	0.221399	0	0.523322	0.316936	1.3527	0.281436	-2.26496	0.01735	0.038924	yes	uncharacterized
gene16634	MN1	0.235495	1.68611	1.45933	3.17219	2.42777	0.0482536	0.0883409	0.256071	0.354999	1.12413	0.234023	-2.26409	5e-05	0.000175437	yes	transcriptional
gene24379	GFRA1	1.04489	2.40633	0.156172	0.12151	0.295384	2.38267	0.28083	0.115831	0.363013	1.19982	0.253906	-2.24046	5e-05	0.000175437	yes	GDNF
gene14869	KIAA1549L	95.1802	22.3089	10.6678	11.9768	15.2221	8.14969	15.8477	7.6273	3.55425	42.6128	9.03381	-2.23788	5e-05	0.000175437	yes	UPF0606
gene22956	KCNG2	1.25017	0.404471	0.581761	0.460024	0.146309	0.108877	0.36494	0.0741368	0.0378544	0.743537	0.159286	-2.22278	0.0031	0.00816048	yes	potassium
gene7263	LOC108636344	21.4339	13.0425	6.16207	32.9999	14.3872	2.38579	3.06754	4.06758	1.52537	13.513	2.89746	-2.22149	5e-05	0.000175437	yes	LOW
gene24748	GINS4	0.287649	0.575741	7.54406	0.271711	0.80316	0.947795	0.714687	0.429656	0.658263	2.79396	0.602611	-2.21301	5e-05	0.000175437	yes	DNA
gene16843	HIP1R	330.58	168.951	132.735	96.7432	99.352	32.9365	52.4858	52.6003	34.2486	210.226	46.6009	-2.17351	5e-05	0.000175437	yes	huntingtin-interacting
gene13366	TGM3	150.121	81.4696	258.265	160.486	533.082	6.43708	9.28338	93.0546	7.51153	162.834	36.8121	-2.14515	5e-05	0.000175437	yes	protein-glutamine
gene26110	LOC102185156	0.3297	0.69168	1.39558	1.89135	1.22741	0.0715094	0.0429993	0.327933	0.178628	0.803454	0.184028	-2.12629	0.00235	0.00633734	yes	aldehyde
gene1983	DLX2	4.66417	3.2138	2.88939	1.81219	1.50241	0.0242598	0.0306518	2.18941	0.249683	3.58003	0.827856	-2.11252	5e-05	0.000175437	yes	homeobox
gene8546	HAPLN4	3.70738	2.05512	1.18703	0.638971	0.34963	2.12444	1.12117	0.101709	0.384776	2.31078	0.536846	-2.1058	5e-05	0.000175437	yes	hyaluronan
gene6028	TEAD4	2.96446	6.31636	4.45305	3.57451	5.45886	0.381476	0.604893	2.11598	0.512904	4.5666	1.08284	-2.0763	0.0015	0.0041978	yes	transcriptional
gene15826	LOC102185487	0.375774	0.351596	0.899959	1.95466	1.69726	0.0830874	0.0269222	0.280067	0.0784269	0.540951	0.129115	-2.06684	0.0072	0.0176037	yes	LOW
gene10621	C2CD4B	1.06363	0.901511	2.77718	1.06586	2.65548	0.564724	0.179237	0.120349	0.838176	1.57637	0.380373	-2.05112	0.0014	0.00393947	yes	C2
gene19432	TTLL6	14.0656	16.2766	7.14365	10.5722	20.1235	1.7947	2.68416	5.74203	0.75159	12.4651	3.07233	-2.02049	5e-05	0.000175437	yes	tubulin
gene28694	LOC108635394	1.0842	0.430396	0.320144	0.151545	1.31785	0.0483596	0.230537	0.162434	0.067438	0.610047	0.153938	-1.98657	0.0098	0.0232659	yes	uncharacterized
gene4608	GPNMB	0.181813	5.6651	0.263649	0.818672	0.841825	0.533135	0.900992	0.36744	0.272512	2.03267	0.514953	-1.98086	5e-05	0.000175437	yes	transmembrane
gene23606	CLEC16A	7.2401	26.3334	19.338	17.773	19.9456	2.47539	2.31285	6.62119	4.47641	17.5933	4.48848	-1.97073	5e-05	0.000175437	yes	protein
gene10367	PLEK2	4.68533	20.6975	11.7865	12.3924	20.7998	1.37123	1.09895	4.58809	3.78846	12.3597	3.1717	-1.96232	5e-05	0.000175437	yes	pleckstrin-2
gene9587	ME1	9.94627	17.1679	6.72761	1.60117	1.10607	0.97895	0.973133	2.68452	5.02826	11.2538	2.90589	-1.95336	5e-05	0.000175437	yes	NADP-dependent
gene11594	PKDCC	54.3796	84.8588	46.1778	42.4856	82.111	9.11588	9.18882	31.1349	7.38308	61.6549	15.9745	-1.94844	5e-05	0.000175437	yes	extracellular
gene10577	RAB27A	5.74227	9.70628	13.2508	9.53059	21.8054	2.4493	1.30078	4.49885	1.59067	9.54129	2.47438	-1.94712	5e-05	0.000175437	yes	ras-related
gene21577	FAM107A	87.7767	150.995	58.091	7.26273	34.1221	22.6916	4.5325	42.9066	29.2879	98.7191	25.6912	-1.94206	5e-05	0.000175437	yes	protein
gene1256	SFN	0.150872	0.55238	2.08061	0.525469	0.988525	0.0436906	0.104817	0.400924	0.215875	0.925283	0.241583	-1.93738	0.0062	0.0153673	yes	2014-03-03
gene12070	KCNS3	0.649302	0.990855	0.997644	1.13945	7.5961	0.456333	0.0898253	0.212936	0.382483	0.877018	0.229242	-1.93573	0.00045	0.00138147	yes	potassium
gene22830	ARMC12	2.99055	5.96742	7.29426	6.77764	5.15434	1.34791	1.9661	1.64193	0.646544	5.40329	1.42276	-1.92514	5e-05	0.000175437	yes	armadillo
gene14825	C15H11orf96	284.823	644.37	248.536	305.913	369.946	49.3197	86.279	177.225	44.7293	391.649	103.17	-1.92454	5e-05	0.000175437	yes	uncharacterized
gene720	RAP2B	7.39054	6.64895	3.24171	2.88051	5.48573	1.69601	0.970418	1.79651	1.76114	5.74637	1.51498	-1.92335	5e-05	0.000175437	yes	ras-related
gene21249	TDRD9	13.5205	0.218525	0.905635	0.665499	0.114408	1.53412	2.45323	0.246133	1.19431	4.86908	1.30039	-1.90471	5e-05	0.000175437	yes	putative
gene15742	MYBPH	0.378692	1.81246	0.595644	0.518619	2.43932	0.407109	0.207361	0.369349	0.164828	0.926786	0.248146	-1.90105	0.0006	0.00180326	yes	myosin-binding
gene21154	LOC108638502	1.92964	2.85055	1.69377	0.32295	1.97355	0.634824	0.684209	0.644129	0.398842	2.15269	0.577631	-1.89792	0.0144	0.0329358	yes	uncharacterized
gene21995	NEDD9	71.5966	69.7453	64.5505	25.9685	52.1908	17.0558	11.7355	37.116	6.26032	68.4566	18.4545	-1.89121	5e-05	0.000175437	yes	enhancer
gene5818	LRP6	35.0879	30.7027	25.3435	20.9344	24.332	4.85507	5.481	13.0284	5.97721	30.3015	8.19582	-1.88643	5e-05	0.000175437	yes	low-density
gene24871	FGF20	0.533498	1.15439	0.79694	0.204363	0.654307	0	0	0.581928	0.088121	0.826226	0.224593	-1.87922	0.0048	0.0121807	yes	fibroblast
gene10478	SAMD4A	23.2958	10.3793	5.50442	3.22549	8.63979	3.35891	3.57179	4.31911	2.78798	13.0276	3.57216	-1.8667	5e-05	0.000175437	yes	protein
gene11582	TMEM178A	2.33381	7.53919	9.77808	12.6064	15.5878	0.498627	0.308238	3.8059	1.23841	6.53315	1.79307	-1.86535	5e-05	0.000175437	yes	transmembrane
gene5807	APOLD1	11.6383	15.0752	4.03186	1.57665	2.67164	3.52587	3.14192	4.41697	0.845542	10.2244	2.81216	-1.86227	5e-05	0.000175437	yes	apolipoprotein
gene763	GYG1	25.7539	76.723	50.1732	41.4029	131.461	4.77692	3.46004	31.6537	6.60198	50.7582	13.9758	-1.86071	5e-05	0.000175437	yes	glycogenin-1
gene5141	LOC106502097	1.87594	1.6539	1.5355	1.55817	4.74498	0.327659	0.410507	0.861594	0.1184	1.68416	0.46547	-1.85527	0.00705	0.0172669	yes	uncharacterized
gene24306	OAT	179.111	266.944	87.9342	345.441	475.847	40.1614	63.7492	71.2759	12.8892	177.576	49.4809	-1.84349	5e-05	0.000175437	yes	ornithine
gene21272	C21H14orf79	1.88252	1.97115	3.01104	1.12091	2.2859	0.96163	0.613119	0.925585	0.368253	2.28219	0.638062	-1.83865	0.0043	0.011014	yes	uncharacterized
gene18043	LOC108638000	21.5218	17.4885	10.1419	8.24695	7.9977	1.23353	1.85516	8.32949	3.47503	16.3437	4.57382	-1.83727	0.00255	0.00682949	yes	uncharacterized
gene6823	LOC106502219	122.672	178.669	167.751	169.171	106.058	3.95463	24.3726	87.3035	18.805	155.966	43.694	-1.83573	5e-05	0.000175437	yes	uncharacterized
gene15019	LOC102174322	1.1354	5.37338	3.5865	1.39757	3.55459	0.6581	0.568745	1.43154	0.815252	3.35682	0.942349	-1.83276	0.0001	0.000338981	yes	folate
gene6191	BIK	1.75972	1.31378	1.6595	3.44085	0.24201	0.728832	0.491436	0.602719	0.226807	1.57357	0.441909	-1.83222	0.00375	0.00971703	yes	bcl-2-interacting
gene7112	SLCO4C1	3.2862	0.217043	0.0613117	0.432296	0.0940155	0.203383	0.244705	0.697485	0.0564216	1.18521	0.334396	-1.82551	0.0001	0.000338981	yes	solute
gene12697	SKA3	1.53647	1.87211	0.754717	0.513614	1.75718	0.374387	0.40301	0.432738	0.346231	1.38444	0.395329	-1.80817	0.0002	0.000649191	yes	spindle
gene9482	AGP	487.522	546.11	744.724	1565.18	1337.39	183.554	16.7049	337.713	150.051	591.232	168.98	-1.80687	5e-05	0.000175437	yes	alpha
gene5023	LOC102190297	35.7256	39.4787	33.286	22.4515	26.6241	4.80836	5.79102	19.7139	5.30566	36.0723	10.3166	-1.80593	5e-05	0.000175437	yes	natural
gene9466	RNF183	7.03782	8.25234	8.55615	14.7016	14.5225	0.034995	0.470595	6.12895	0.167466	7.9284	2.26818	-1.80549	0.0004	0.00123825	yes	RING
gene15538	LOC102179579	12.8394	2.33906	0.42646	0	0	23.7125	3.83632	0.189498	0.436504	5.18882	1.48955	-1.80053	0.00025	0.000799463	yes	LOC102179579
gene21528	GXYLT2	1.1749	1.47824	1.78562	0.27721	2.74531	2.05227	0.05324	0.0204725	1.19571	1.47574	0.424369	-1.79805	0.0006	0.00180326	yes	glucoside
gene12870	RUBCNL	1.08859	0.960609	0.394924	0.431429	0.286599	1.0975	0.197159	0.35088	0.150851	0.81274	0.233876	-1.79705	0.0017	0.00470951	yes	uncharacterized
gene14323	LOC102186225	9.44448	4.04342	3.01352	3.28878	5.64224	0.805966	1.3416	2.33111	1.06379	5.48668	1.58497	-1.79148	5e-05	0.000175437	yes	uncharacterized
gene25339	SIPA1L2	2.32172	9.30878	13.1038	13.2474	12.7823	1.87169	1.65682	3.63501	1.81488	8.22292	2.37847	-1.78961	5e-05	0.000175437	yes	signal-induced
gene5893	LOC102184411	28.2567	31.7271	32.5678	23.4959	28.1474	0.509895	2.61601	18.1431	5.92608	30.7716	8.93782	-1.7836	5e-05	0.000175437	yes	LOC102184411
gene10031	MTHFD1L	22.5833	2.52922	1.67036	1.5156	3.11773	2.24164	5.57253	1.25866	0.926322	8.90518	2.59115	-1.78105	5e-05	0.000175437	yes	monofunctional
gene12590	ABCC4	3.2773	1.14982	1.01726	0.608027	0.931487	0.468993	0.770885	0.444383	0.369687	1.81021	0.529827	-1.77256	5e-05	0.000175437	yes	LOW
gene3699	ADAMTS4	1.67733	1.06721	0.6628	0.343504	3.07019	0.64442	0.602491	0.256992	0.138602	1.13296	0.333548	-1.76414	0.0002	0.000649191	yes	A
gene8459	LOC102176220	3.63196	10.83	5.27284	3.29226	7.06772	1.52937	0.983659	3.62472	1.17204	6.5625	1.9355	-1.76154	5e-05	0.000175437	yes	dehydrodolichyl
gene10135	RPS6KA2	1.21395	1.51059	1.99764	0.64432	1.4475	0.625145	0.33214	0.546998	0.505916	1.56995	0.46338	-1.76045	5e-05	0.000175437	yes	ribosomal
gene7345	HTR4	3.75458	4.8022	5.56656	6.64063	10.6049	0.427436	0.0511955	2.70072	1.40979	4.6956	1.394	-1.75208	5e-05	0.000175437	yes	5-hydroxytryptamine
gene9917	MAP3K5	0.399235	0.64191	0.823578	0.310734	0.706689	0.379342	0.295526	0.183955	0.0762095	0.61995	0.185771	-1.73862	0.0003	0.000947299	yes	mitogen-activated
gene291	ZBTB20	1.66959	0.810687	0.691857	0.525632	0.551731	0.637687	0.402171	0.342395	0.201258	1.05471	0.31629	-1.73752	5e-05	0.000175437	yes	zinc
gene8378	LOC102170865	9.9637	9.78317	12.7482	14.7546	6.15248	8.94915	2.61372	5.71611	1.35695	10.8034	3.24251	-1.73631	5e-05	0.000175437	yes	olfactory
gene21087	PPP4R4	3.97318	4.19303	11.2657	6.88333	13.3162	0.628918	0.635342	3.56362	1.60968	6.45939	1.94509	-1.73156	5e-05	0.000175437	yes	serine/threonine-protein
gene19946	DNAH17	0.850926	0.525879	0.395229	0.229227	0.403381	0.202668	0.142733	0.199922	0.189431	0.589198	0.177993	-1.72693	0.00545	0.0136698	yes	dynein
gene21679	RAD54L2	15.0323	9.46877	6.49046	5.62358	4.47728	4.75247	3.82236	3.5283	2.01408	10.3048	3.13187	-1.71821	5e-05	0.000175437	yes	helicase
gene7136	ELL2	53.1799	35.7637	32.1202	26.0465	25.0041	27.8386	8.37902	25.1168	3.30967	40.2524	12.3245	-1.70754	5e-05	0.000175437	yes	RNA
gene28710	LOC108635404	0.739497	1.48798	2.61337	2.33143	2.539	0.549426	0.464428	0.505968	0.508707	1.60927	0.494696	-1.70179	0.0002	0.000649191	yes	collagen
gene24646	ANKRD22	0.736654	0.767411	0.808991	0.406117	1.54755	0.921021	0.0841722	0.442187	0.183472	0.769042	0.237698	-1.69393	0.01085	0.025513	yes	ankyrin
gene12507	IRS2	80.7524	39.8842	19.4662	17.4878	17.3393	61.7427	29.2824	6.32048	7.81884	46.586	14.5041	-1.68344	5e-05	0.000175437	yes	insulin
gene1622	INO80D	0.836816	0.998345	1.05504	0.860193	0.582023	0.371953	0.344717	0.377369	0.176663	0.960928	0.300624	-1.67647	0.0001	0.000338981	yes	INO80
gene147	RCAN1	1502.46	704.809	365.618	59.2638	352.581	199.019	190.002	390.386	219.484	855.513	267.679	-1.67628	5e-05	0.000175437	yes	calcipressin-1
gene1792	ACMSD	68.7987	34.9033	24.4277	61.4605	29.7293	13.2514	7.30424	17.6216	14.9082	42.6032	13.3301	-1.67627	5e-05	0.000175437	yes	2-amino-3-carboxymuconate-6-semialdehyde
gene10298	LOC102184912	127.149	202.071	87.6269	105.307	125.282	10.8091	31.9889	86.6418	10.9232	138.616	43.3786	-1.67604	5e-05	0.000175437	yes	acyl-coenzyme
gene11379	ARID5A	5.42732	5.43251	4.25203	3.15812	6.6799	2.77551	1.39607	1.82194	1.48265	5.02465	1.57243	-1.67602	5e-05	0.000175437	yes	AT-rich
gene2504	HPDL	0.462622	1.44482	1.66177	0.800018	1.51983	0.0400027	0.380792	0.597649	0.13144	1.18665	0.371407	-1.67582	0.0057	0.0142369	yes	4-hydroxyphenylpyruvate
gene13427	SLCO4A1	59.9053	92.5958	55.3637	62.6278	118	4.04203	2.61429	60.2488	1.86241	69.1184	21.6977	-1.67153	5e-05	0.000175437	yes	solute
gene4335	STEAP1	4.56328	4.28834	5.02026	1.73649	2.44887	0.336159	1.6696	1.79802	0.88512	4.61202	1.45593	-1.66346	5e-05	0.000175437	yes	metalloreductase
gene17198	MLKL	0.480321	1.2813	1.47036	0.618178	1.04023	0.299281	0.247281	0.424449	0.343382	1.07453	0.339635	-1.66165	5e-05	0.000175437	yes	mixed
gene6694	AASDH	10.4087	14.3042	15.4791	13.2073	27.2691	3.42119	2.21182	7.30693	3.09801	13.3629	4.2239	-1.66158	5e-05	0.000175437	yes	acyl-CoA
gene21835	LOC102179993	1.65485	2.10642	2.41162	1.18188	2.0534	2.16927	0.520901	0.867199	0.552319	2.05231	0.649249	-1.66041	5e-05	0.000175437	yes	C-C
gene25255	ARID5B	21.7409	13.3112	11.1575	10.001	16.9305	5.81357	3.01592	9.2863	2.21791	15.3644	4.86171	-1.66006	5e-05	0.000175437	yes	AT-rich
gene25535	LOC106503728	3790.75	5905.23	11531.4	6808.99	15663.2	171.118	242.245	5933.46	511.716	7056.6	2241.52	-1.6545	0.0007	0.00207955	yes	serum
gene10294	ELMSAN1	28.5765	30.972	23.5231	14.9816	14.9715	4.32315	4.78924	15.8909	5.62817	27.6213	8.80819	-1.64886	5e-05	0.000175437	yes	ELM2
gene8822	ACER2	16.5076	9.12555	5.95921	4.06351	10.6086	3.62592	3.26461	2.63871	4.14738	10.5046	3.36065	-1.64421	5e-05	0.000175437	yes	alkaline
gene3990	LOC102184120	23.9319	4.37645	1.94282	29.6989	70.2475	1.61321	0.543984	6.48082	2.58478	10.0586	3.21879	-1.64384	5e-05	0.000175437	yes	TRPM8
gene20600	MCTP2	22.1615	31.9853	21.6194	21.6989	12.0723	2.6884	8.25582	10.0136	5.87414	25.1928	8.07631	-1.64124	5e-05	0.000175437	yes	multiple
gene5147	SLC38A1	0.801408	0.846434	0.539332	0.368199	1.32287	0.460299	0.240052	0.229039	0.228105	0.727256	0.233159	-1.64115	0.0006	0.00180326	yes	sodium-coupled
gene4403	NOD1	15.5133	14.8427	19.9525	14.2643	15.9506	4.08635	2.8918	8.33242	4.83223	16.7257	5.37443	-1.63788	5e-05	0.000175437	yes	nucleotide-binding
gene23308	BCL2	4.81639	1.94352	1.36171	1.70354	2.13015	0.651605	1.10641	1.194	0.299627	2.70043	0.869724	-1.63456	0.00805	0.0194804	yes	apoptosis
gene17713	LOC106503116	0.564352	0.553085	0.632216	0.999252	0.700716	0.166819	0.11068	0.129764	0.320584	0.581713	0.187619	-1.63251	0.0005	0.00152298	yes	uncharacterized
gene17510	CDH11	3.37026	10.7946	8.66223	6.14202	6.81293	1.60397	1.72229	4.18672	1.41194	7.58995	2.45061	-1.63095	5e-05	0.000175437	yes	cadherin-11
gene27028	RGAG1	0.521253	0.66661	4.1778	5.61326	6.92078	0.0189069	0.0301381	1.65897	0.0283479	1.7833	0.575822	-1.63085	0.00025	0.000799463	yes	retrotransposon
gene4805	PHLDA1	57.5431	43.5183	23.8317	5.62855	16.3522	2.82541	4.13447	31.3752	4.58319	41.5287	13.4326	-1.62837	5e-05	0.000175437	yes	pleckstrin
gene1665	LOC102188176	0.327832	0.700682	2.42568	3.5742	6.09304	0.0931095	0.0424365	0.8016	0.264621	1.14812	0.37142	-1.62815	0.0001	0.000338981	yes	aldehyde
gene5243	TBC1D30	0.347164	0.925945	0.995697	0.886175	1.39423	0.444642	0.175757	0.214055	0.340462	0.754319	0.244243	-1.62686	5e-05	0.000175437	yes	TBC1
gene4339	STEAP4	174.181	229.826	410.626	558.778	776.037	52.0189	34.2303	174.118	55.2706	270.815	88.2849	-1.61707	5e-05	0.000175437	yes	metalloreductase
gene28489	LOC108635222	4.57496	4.94822	3.92978	2.73838	1.56553	0.691107	1.35848	2.51148	0.496826	4.47307	1.46154	-1.61378	0.0152	0.0345442	yes	ubiquitin
gene19948	SOCS3	235.438	196.37	109.649	88.3179	86.1828	8.37557	14.3922	142.441	19.2309	180.042	58.9948	-1.60967	5e-05	0.000175437	yes	suppressor
gene6696	PPAT	139.309	109.104	96.3844	70.3372	94.0821	14.9259	18.0212	74.1094	20.214	114.642	37.6215	-1.60751	0.01535	0.0348505	yes	amidophosphoribosyltransferase
gene6492	PIGY	44.4723	45.1395	40.2679	32.1719	29.3417	28.2619	14.7755	19.223	8.42715	43.1836	14.1934	-1.60526	0.0018	0.00496464	yes	phosphatidylinositol
gene14851	SLC1A2	31.5246	64.0121	84.9668	41.1268	64.4455	4.32781	11.6326	33.843	13.4923	60.0099	19.7404	-1.60405	5e-05	0.000175437	yes	excitatory
gene5569	BTBD11	9.75828	9.32602	8.35871	9.92259	5.17577	2.46935	1.93598	4.20672	2.83295	9.12451	3.00368	-1.60302	5e-05	0.000175437	yes	ankyrin
gene459	LOC106502102	2.38049	1.2815	0.66505	0.239956	0.711579	1.41259	0.472816	0.645705	0.300706	1.43879	0.474815	-1.59942	0.00015	0.000496309	yes	uncharacterized
gene10132	LOC106502493	7.59772	6.33851	15.0467	12.1946	13.2037	2.13189	1.24966	5.10034	3.16497	9.63461	3.18531	-1.59679	5e-05	0.000175437	yes	uncharacterized
gene6829	EREG	7.80621	6.35202	2.6926	0.878227	1.76355	1.47041	2.26213	2.59151	0.727471	5.60333	1.86701	-1.58556	5e-05	0.000175437	yes	proepiregulin
gene18960	SSH2	10.9819	5.68326	4.20548	3.06437	6.49307	4.25546	1.80314	3.09749	2.05054	6.93946	2.32584	-1.57707	5e-05	0.000175437	yes	protein
gene27329	CUNH9orf172	0.653156	0.953007	1.19242	1.07577	0.66666	0.16449	0.287381	0.347462	0.3007	0.930431	0.312931	-1.57206	0.0002	0.000649191	yes	uncharacterized
gene16463	CFHR5	111.247	58.1888	99.2	158.248	173.671	17.749	9.68649	57.7945	22.6436	89.3092	30.1819	-1.56513	5e-05	0.000175437	yes	complement
gene8988	PCSK5	5.11961	16.7162	16.2262	4.65507	21.6152	2.65145	1.59348	6.67604	4.53432	12.6549	4.2862	-1.56193	5e-05	0.000175437	yes	proprotein
gene10032	AKAP12	9.13676	7.46431	8.95255	4.19906	18.2747	1.87299	2.65447	4.89934	1.04397	8.49585	2.8776	-1.56189	5e-05	0.000175437	yes	A-kinase
gene23056	RNF125	144.567	153.946	155.822	179.241	187.683	9.49617	32.9028	90.9136	29.4654	151.058	51.3147	-1.55765	5e-05	0.000175437	yes	E3
gene2759	PTGER3	11.1602	18.6457	0.218973	0.534006	2.09161	1.14045	0.683522	7.82357	1.62001	9.98631	3.39307	-1.55736	5e-05	0.000175437	yes	prostaglandin
gene1942	STK39	0.786111	1.48173	1.98574	1.23165	1.77178	1.25863	0.298162	0.504834	0.638413	1.41413	0.482199	-1.55222	0.0002	0.000649191	yes	STE20/SPS1-related
gene4613	LOC102170937	52.8727	63.4957	32.0009	31.6275	74.1984	33.2495	17.9511	21.5434	10.9106	49.3363	16.8614	-1.54893	5e-05	0.000175437	yes	uncharacterized
gene1901	PLA2R1	0.602081	0.784195	0.406893	0.675953	0.872754	0.393022	0.25473	0.263845	0.0912476	0.596269	0.203975	-1.54757	5e-05	0.000175437	yes	secretory
gene217	NXPE3	1.46104	1.31625	1.85281	1.35281	2.81909	1.26369	0.811131	0.270296	0.497728	1.53933	0.527686	-1.54455	5e-05	0.000175437	yes	NXPE
gene10299	LOC102182510	3.39726	2.97966	1.29413	1.29258	2.6828	0.737636	0.65568	1.34653	0.620192	2.55082	0.877643	-1.53926	5e-05	0.000175437	yes	acyl-coenzyme
gene5252	SRGAP1	0.642753	3.41297	4.50976	1.50917	3.49099	0.316656	0.514117	1.11837	1.29873	2.84763	0.980742	-1.53782	5e-05	0.000175437	yes	SLIT-ROBO
gene16842	CCDC62	6.06465	0.597108	1.58714	0.574838	0.846362	1.06913	1.47546	0.585068	0.766216	2.74247	0.944664	-1.5376	5e-05	0.000175437	yes	coiled-coil
gene10003	LOC108636738	4.27391	3.17368	2.52009	1.35264	2.84837	0.544622	2.29778	0.990563	0.133752	3.31421	1.14359	-1.5351	0.0005	0.00152298	yes	LOC108636738
gene21088	SERPINA10	226.526	298.73	369.846	285.33	460.715	54.9998	36.4999	180.897	89.5094	297.591	102.762	-1.53403	5e-05	0.000175437	yes	protein
gene2434	SLC2A1	25.2833	21.3489	17.3643	14.0594	18.9954	10.6721	8.3613	9.56765	4.1326	21.2785	7.37977	-1.52775	5e-05	0.000175437	yes	solute
gene22731	LOC102170645	123.499	189.068	24.0282	29.2346	34.3423	25.1042	69.5332	20.38	26.5334	111.944	38.9058	-1.52472	5e-05	0.000175437	yes	glycine
gene11768	IL1RN	1484.77	702.208	334.024	194.257	520.127	351.275	367.564	371.023	132.509	838.269	291.358	-1.52462	5e-05	0.000175437	yes	interleukin-1
gene13674	BPI	2.97527	1.05057	0.929676	1.42093	2.35458	0.959033	0.405422	1.10505	0.201737	1.64766	0.573271	-1.52313	0.00165	0.00458193	yes	bactericidal/permeability-increasing
gene1548	CXCR2	4.67064	17.275	5.32201	5.53816	10.9715	4.80036	0.965292	7.19723	1.25798	9.06824	3.15604	-1.52271	5e-05	0.000175437	yes	C-X-C
gene7942	LOC102180305	1.03968	1.29416	1.3756	0.805459	1.43139	0.33517	0.337467	0.424705	0.52412	1.23331	0.430236	-1.51933	0.00105	0.00302268	yes	zinc
gene4413	AQP1	56.3561	13.2844	34.9504	31.5316	9.69072	7.77562	12.29	4.25495	19.9777	34.7707	12.2064	-1.51024	5e-05	0.000175437	yes	aquaporin-1
gene14177	LOC102172279	10.1036	5.88907	3.59066	3.75952	4.38398	3.0882	2.64381	2.22136	2.00487	6.51161	2.29729	-1.50308	5e-05	0.000175437	yes	serine/threonine-protein
gene22801	LOC108633517	2.07845	2.36326	2.10752	2.16741	2.5902	0	0.0545871	2.01001	0.233391	2.17755	0.770241	-1.49932	0.0024	0.00646134	yes	uncharacterized
gene16479	LOC108637796	1.31755	0.710923	0.54113	0.253231	0.464584	0.410864	0.267382	0.209113	0.434246	0.854384	0.304512	-1.48839	0.00125	0.00354666	yes	uncharacterized
gene17425	LPCAT2	1.1185	0.810132	0.843103	0.570378	1.69949	0.898275	0.280392	0.449441	0.252608	0.92155	0.328717	-1.48722	0.00575	0.0143493	yes	lysophosphatidylcholine
gene6632	GABRG1	1.19005	1.74854	1.27758	0.0427764	0.0809495	0.121422	0.324457	0.360503	0.812948	1.40189	0.500925	-1.48471	5e-05	0.000175437	yes	gamma-aminobutyric
gene17089	EDNRA	3.33284	1.1789	1.04294	0.692681	2.20478	5.3039	0.555932	0.363789	1.05598	1.84688	0.66051	-1.48343	0.0001	0.000338981	yes	endothelin-1
gene1711	LOC108637892	0.533067	0.794682	1.22558	0.377565	0.845049	0.149122	0.193701	0.642709	0.0710102	0.848851	0.303887	-1.48198	0.0046	0.0117169	yes	nucleolin
gene17965	POU2F2	0.58	0.529315	0.401205	0.31329	0.601243	0.264159	0.220151	0.253102	0.0644608	0.502247	0.179879	-1.48137	0.00095	0.00275574	yes	POU
gene17240	CDYL2	0.438271	0.894915	0.986097	1.28705	0.904698	0.386675	0.363994	0.242762	0.220278	0.771098	0.276501	-1.47963	0.0002	0.000649191	yes	chromodomain
gene482	DGKG	1.19211	0.447913	0.705886	3.25636	0.269844	1.73994	0.217942	0.234843	0.385721	0.77993	0.28042	-1.47575	0.0004	0.00123825	yes	diacylglycerol
gene1067	RFTN1	4.37147	11.7566	7.68323	23.8932	8.06268	2.64549	3.41845	3.55358	1.54493	7.91758	2.84873	-1.47474	5e-05	0.000175437	yes	raftlin
gene23385	LOC102177581	0.897998	1.83763	0.705615	0.708412	1.14318	0.503856	0.449524	0.360625	0.424173	1.14437	0.412726	-1.47129	5e-05	0.000175437	yes	voltage-dependent
gene9397	ABCA1	50.061	67.0921	59.7769	39.6216	54.5872	8.88213	10.2044	34.3528	18.8881	58.8274	21.2387	-1.46979	5e-05	0.000175437	yes	ATP-binding
gene9499	TLR4	8.70104	4.9441	5.6558	4.83985	5.96533	4.60766	1.79379	3.49771	1.63809	6.41711	2.31903	-1.4684	5e-05	0.000175437	yes	toll-like
gene4765	LOC102172702	0.870548	0.624811	1.13481	0.27386	0.994362	0.242971	0.334816	0.33264	0.280164	0.874386	0.316923	-1.46414	0.00255	0.00682949	yes	LOC102172702
gene4342	ADAM22	1.13894	0.529183	1.5231	0.784494	0.580759	0.376036	0.582927	0.31516	0.255655	1.06084	0.385656	-1.45981	5e-05	0.000175437	yes	disintegrin
gene11409	EIF5B	29.2081	45.4479	36.1486	31.2323	40.6768	8.33301	12.6647	16.2514	11.1238	36.8423	13.3941	-1.45976	5e-05	0.000175437	yes	eukaryotic
gene26344	SHROOM4	0.866166	0.87426	0.559417	0.507627	1.13733	0.354984	0.212615	0.398999	0.219205	0.764719	0.27802	-1.45974	0.00245	0.00658571	yes	protein
gene12740	FLT1	7.32057	8.33057	5.06864	3.69486	7.24021	2.31484	1.93669	3.66558	1.97035	6.88959	2.53408	-1.44295	5e-05	0.000175437	yes	vascular
gene15396	ARNTL	5.3008	21.0162	23.192	24.1254	33.7	2.58365	2.98312	8.21899	6.91386	16.4603	6.06278	-1.44094	5e-05	0.000175437	yes	aryl
gene24	MRAP	0.311099	2.28836	2.48009	0.701208	0.937605	0.0939578	0.540751	0.269913	1.05098	1.68881	0.622297	-1.44033	0.0195	0.0432021	yes	LOW
gene4071	MGAM	26.0557	2.64815	6.68098	2.90873	1.72179	7.92282	2.44864	2.7968	7.7597	11.7643	4.34903	-1.43564	5e-05	0.000175437	yes	maltase-glucoamylase
gene943	SIK1	36.1312	27.4103	13.2499	5.43734	6.11607	72.9489	17.2841	8.06011	2.91029	25.5346	9.44295	-1.43514	5e-05	0.000175437	yes	serine/threonine-protein
gene25184	ADAMTS14	0.56297	0.564755	0.5404	0.323556	1.17565	0.46843	0.218133	0.285439	0.112731	0.554627	0.206187	-1.42757	0.00115	0.00328631	yes	A
gene20225	NAIP	2.25122	2.232	2.50612	2.18715	2.45	1.42983	1.03068	0.860991	0.700469	2.32378	0.866796	-1.42271	5e-05	0.000175437	yes	baculoviral
gene18147	LOC108633179	79.8278	691.488	376.15	42.4212	67.6603	89.8239	126.599	92.4003	206.911	381.569	142.399	-1.422	5e-05	0.000175437	yes	bile
gene27828	LOC108634776	27.2709	25.4473	44.877	54.2055	39.5807	7.09603	14.1092	11.7062	10.4878	32.4449	12.1394	-1.41829	5e-05	0.000175437	yes	zinc
gene10670	SAV1	40.1586	34.1835	33.3553	30.6964	41.3428	6.00818	8.28851	23.4776	8.58125	35.8077	13.507	-1.40656	5e-05	0.000175437	yes	protein
gene5210	S-LZ	6.16659	7.67982	6.67782	4.54121	6.94972	7.19253	1.79345	3.30622	2.59672	6.82412	2.57519	-1.40597	0.0102	0.0241187	yes	serum
gene18710	MSI2	15.6098	11.4842	10.0937	9.18829	6.77326	4.08051	4.45867	5.09815	4.40305	12.3646	4.66925	-1.40495	5e-05	0.000175437	yes	RNA-binding
gene2407	CTPS1	3.7554	5.58399	5.24296	2.2161	4.97547	0.617364	2.45597	1.83609	1.19573	4.84842	1.83492	-1.4018	5e-05	0.000175437	yes	CTP
gene25156	P4HA1	73.88	21.8868	13.6558	19.2095	23.0238	10.938	10.0888	23.8524	7.33677	36.3831	13.8174	-1.39679	5e-05	0.000175437	yes	prolyl
gene12321	PTGES	4.97627	1.60097	12.1828	2.95134	2.43203	5.84794	2.42808	1.69754	2.96048	6.23532	2.36913	-1.39611	0.00065	0.0019424	yes	prostaglandin
gene5158	IRAK4	2.55367	5.22211	6.16044	5.36202	10.0806	1.86163	1.12336	2.67445	1.48104	4.63334	1.76676	-1.39094	0.00185	0.00509091	yes	interleukin-1
gene22084	FAM65B	10.5215	1.64743	2.39261	2.35616	2.80133	4.14966	1.419	2.6061	1.49691	4.84138	1.8478	-1.38961	5e-05	0.000175437	yes	protein
gene23014	CELF4	5.03229	1.41857	6.93018	3.11853	2.7831	2.31163	1.49417	2.23954	1.35715	4.44791	1.70324	-1.38484	5e-05	0.000175437	yes	CUGBP
gene6246	PIM3	149.358	110.743	67.9888	75.4453	60.8504	17.0081	39.2464	72.5832	13.1213	109.093	41.8209	-1.38326	5e-05	0.000175437	yes	serine/threonine-protein
gene5560	CKAP4	8.6654	23.0881	13.1402	12.6225	48.3624	3.45007	3.4976	10.2881	3.32026	14.9282	5.7269	-1.38221	5e-05	0.000175437	yes	cytoskeleton-associated
gene10685	POLE2	0.354924	0.492861	0.678297	0.146808	0.632367	0.25897	0.309986	0.11951	0.153384	0.507358	0.194787	-1.38111	0.0222	0.0485158	yes	DNA
gene7182	VCAN	0.686275	0.88244	0.616119	0.664535	2.16014	0.348525	0.141592	0.49246	0.199096	0.726469	0.278938	-1.38096	0.0039	0.0100747	yes	versican
gene26887	LOC102190309	1.59516	2.05615	1.38547	1.21917	0.809167	0.234881	0.667255	0.865131	0.389891	1.67477	0.643088	-1.38087	0.00375	0.00971703	yes	PRELI
gene10522	FBN1	2.08616	2.15927	7.67259	3.16075	8.30409	1.72438	2.23689	1.31246	1.01565	3.96145	1.52604	-1.37624	5e-05	0.000175437	yes	fibrillin-1
gene1103	PADI4	0.682336	1.01036	0.222936	0.475957	0.851521	0.318765	0.0805358	0.504973	0.148343	0.637063	0.245794	-1.37399	0.01155	0.0270025	yes	protein-arginine
gene16320	ABL2	1.39732	1.06837	1.06797	0.894858	1.03325	0.496872	0.56953	0.433904	0.355829	1.17488	0.454493	-1.37019	0.0001	0.000338981	yes	Abelson
gene5146	SLC38A2	214.816	105.162	87.2256	84.0994	104.883	31.5119	64.266	76.7759	15.5422	135.392	52.3846	-1.36993	5e-05	0.000175437	yes	sodium-coupled
gene13757	LOC102177641	1.92306	4.58331	2.59586	4.08296	5.24835	1.72954	0.975652	2.07541	0.464978	3.0267	1.17693	-1.36272	0.00515	0.0129905	yes	spleen
gene17625	TXNL4B	186.151	137.872	169.899	83.6429	111.167	10.3539	27.6362	98.8698	64.4962	164.215	63.9365	-1.36087	5e-05	0.000175437	yes	thioredoxin-like
gene6363	TIFA	4.09299	3.08865	4.03315	3.82505	4.09808	2.53761	1.19599	1.97455	1.16962	3.72854	1.4522	-1.36038	0.00085	0.00248841	yes	TRAF-interacting
gene28312	LOC108635081	27.7223	33.1815	47.3478	30.3373	33.4215	12.861	15.876	15.9962	10.1016	35.9889	14.0384	-1.35818	5e-05	0.000175437	yes	translation
gene21467	IRAK2	3.9866	3.61722	2.72378	1.56064	3.02796	0.943511	0.829459	2.51714	0.65801	3.43392	1.3408	-1.35676	5e-05	0.000175437	yes	interleukin-1
gene23241	MAPK4	28.5999	1.89858	9.1353	64.5103	5.7841	0.810413	6.2926	7.95183	1.14961	13.1763	5.15043	-1.35518	5e-05	0.000175437	yes	mitogen-activated
gene9186	STC1	1.98149	2.56872	1.80424	1.12475	2.10733	1.06888	0.684048	1.19384	0.594633	2.11289	0.827363	-1.35262	0.0001	0.000338981	yes	stanniocalcin-1
gene28337	LOC108635102	2.49398	2.24323	1.10047	1.77993	2.68837	0.608408	0.901131	0.936113	0.435473	1.94115	0.760167	-1.35252	0.01495	0.0340334	yes	cytidine
gene19479	C19H17orf96	0.374232	0.711715	0.709784	0.577188	0.657292	0.147954	0.300155	0.36278	0.0370548	0.597046	0.23419	-1.35016	0.01655	0.0372916	yes	uncharacterized
gene23036	MAPRE2	78.9676	71.3087	75.5356	40.7094	46.4215	17.1882	35.0521	32.5802	20.432	75.0777	29.4515	-1.35004	5e-05	0.000175437	yes	microtubule-associated
gene25179	UNC5B	0.543222	0.578533	0.57235	0.532557	2.81927	0.421958	0.156666	0.267705	0.236666	0.563261	0.221163	-1.34869	0.0044	0.0112462	yes	netrin
gene16456	LOC102169209	112.25	115.949	124.252	150.573	260.356	29.7732	25.575	83.0504	28.8962	117.182	46.0427	-1.34771	5e-05	0.000175437	yes	membrane
gene13146	LOC106502738	74.4587	137.403	184.763	283.627	439.481	10.9563	5.53233	129.223	19.8809	131.861	51.8238	-1.34733	5e-05	0.000175437	yes	uncharacterized
gene14314	TRIB1	51.8385	43.1213	35.6036	16.829	23.7171	15.2529	12.9164	28.1777	9.88139	43.4116	17.0619	-1.3473	5e-05	0.000175437	yes	tribbles
gene15743	CHI3L1	3.96849	6.63721	3.14683	4.56887	26.4317	5.25475	1.52439	2.43217	1.43166	4.57313	1.80283	-1.34292	0.00025	0.000799463	yes	chitinase-3-like
gene13449	PPP1R3D	1.38731	1.72069	1.48019	0.889171	1.71447	0.96946	0.615153	0.681714	0.501912	1.52554	0.601649	-1.34232	0.0006	0.00180326	yes	protein
gene7210	WWC1	34.0715	101.563	88.919	73.8585	78.5953	7.09752	5.20323	58.8025	23.9305	74.662	29.4542	-1.3419	5e-05	0.000175437	yes	protein
gene25107	ZMIZ1	6.45972	8.29144	11.3516	8.19509	7.27785	2.88807	2.64448	3.93606	3.65892	8.67808	3.42546	-1.34108	5e-05	0.000175437	yes	zinc
gene779	PLSCR4	15.7074	39.5617	34.9313	24.8524	55.2173	10.54	6.45101	17.9609	10.9876	29.9907	11.8485	-1.33981	5e-05	0.000175437	yes	phospholipid
gene16791	CUX2	1.38862	3.93597	6.40739	23.1782	30.0263	1.60971	0.918694	2.53492	1.15478	3.90017	1.54262	-1.33816	5e-05	0.000175437	yes	homeobox
gene10249	TGFB3	3.89577	1.27631	0.477306	1.12133	2.30145	0.814638	1.75501	0.33206	0.138935	1.8785	0.743397	-1.33737	0.0009	0.00262298	yes	transforming
gene7559	SHROOM1	67.8338	43.4105	41.8567	55.9111	57.5672	17.9068	8.79624	41.4475	9.95259	50.9039	20.1606	-1.33624	5e-05	0.000175437	yes	protein
gene11712	REL	1.69749	1.55791	1.54972	1.00631	1.33816	1.25884	0.943103	0.575853	0.378382	1.59762	0.634283	-1.33272	0.0008	0.00235194	yes	proto-oncogene
gene12624	NDFIP2	70.5149	38.4787	34.2422	30.2471	57.6774	15.09	14.4529	23.5372	18.5256	47.6244	18.9084	-1.33267	5e-05	0.000175437	yes	NEDD4
gene23271	ONECUT2	72.9222	58.9297	61.6755	58.8621	52.4307	21.9772	20.1595	30.7766	25.4647	64.344	25.5599	-1.33192	5e-05	0.000175437	yes	one
gene5025	LOC102190935	10.9856	7.34687	7.10869	3.62882	3.6265	3.29929	3.62342	3.45715	2.97016	8.4588	3.36126	-1.33145	5e-05	0.000175437	yes	natural
gene18815	LOC102179130	7.28519	4.18653	4.66756	9.80388	12.5008	1.5016	2.28124	3.02194	1.07863	5.36595	2.13511	-1.32952	5e-05	0.000175437	yes	WAP
gene12091	TRIB2	17.847	28.9187	24.0016	23.4996	11.2208	10.0187	7.91863	10.5744	9.5176	23.5298	9.36992	-1.32838	5e-05	0.000175437	yes	tribbles
gene4311	OGDH	157.933	140.411	80.3063	53.6557	57.4922	34.973	70.6284	41.287	38.2875	125.907	50.2113	-1.32627	5e-05	0.000175437	yes	2-oxoglutarate
gene19813	ERN1	89.8798	70.4173	58.2495	44.2359	34.3605	17.7315	22.0828	48.0966	16.5055	72.6654	29.0143	-1.32451	5e-05	0.000175437	yes	serine/threonine-protein
gene23356	WFIKKN1	2.47513	2.25703	2.08328	2.15512	1.69478	0.286906	0.81821	0.978579	0.916025	2.26605	0.907392	-1.32038	0.0003	0.000947299	yes	WAP
gene14787	LRP4	2.3257	2.53521	3.82305	2.48112	2.63013	1.58468	0.819066	0.937805	1.707	2.88701	1.15844	-1.3174	5e-05	0.000175437	yes	low-density
gene24856	LOC102172788	3.78154	4.4213	2.81705	2.40928	3.34317	0.706193	1.84914	1.73845	0.818618	3.66422	1.47363	-1.31414	5e-05	0.000175437	yes	tyrosine-protein
gene14217	CA8	0.841391	0.681403	0.117474	0.221244	0.317058	0.67187	0.197722	0.340771	0.117392	0.545472	0.219488	-1.31336	0.00865	0.020787	yes	carbonic
gene18324	LOC102175708	1.94628	4.05663	1.04869	0.958293	0.311277	0.176173	1.29917	0.80157	0.725257	2.3451	0.944747	-1.31165	0.00315	0.00828188	yes	TATA
gene14872	HIPK3	47.401	37.9286	34.9129	29.5125	22.9538	15.7667	14.4321	20.5848	13.1656	39.9791	16.1196	-1.31043	5e-05	0.000175437	yes	homeodomain-interacting
gene10295	PNMA1	0.870309	0.721429	0.887204	0.402282	0.581487	0.244358	0.339193	0.619588	0.0343601	0.824173	0.332429	-1.3099	0.0115	0.0268973	yes	paraneoplastic
gene16744	CFAP73	0.571098	2.94644	3.03885	3.08839	1.84182	0.528923	0.883793	0.524835	1.22172	2.17985	0.879323	-1.30976	0.00215	0.00584145	yes	coiled-coil
gene1471	MOGAT1	72.0699	44.6839	90.5313	15.5508	40.3586	41.6272	20.7612	34.1017	28.2611	68.9098	27.8105	-1.30908	5e-05	0.000175437	yes	2-acylglycerol
gene4518	CCDC71L	24.6254	10.6183	10.642	8.96705	16.4147	16.4548	3.43647	11.9671	3.00445	15.2563	6.16393	-1.30748	5e-05	0.000175437	yes	coiled-coil
gene27610	NKRF	1.77431	1.88015	1.07181	1.06344	1.30445	0.419608	0.91237	0.573935	0.422073	1.57156	0.637992	-1.30058	0.00085	0.00248841	yes	NF-kappa-B-repressing
gene13580	SNTA1	0.781601	1.55415	1.50859	5.15033	6.34918	0.809196	0.705807	0.49635	0.350217	1.27818	0.519029	-1.3002	0.00565	0.0141216	yes	alpha-1-syntrophin
gene1014	RUNX1	0.968538	1.90766	3.02147	1.97388	1.36134	0.44026	0.192675	1.71077	0.474011	1.96064	0.796415	-1.29974	0.0057	0.0142369	yes	runt-related
gene28011	LOC108634846	0.683677	1.12128	2.64036	5.03749	0.653651	0.43059	0.519217	0.320622	0.957475	1.47769	0.600855	-1.29825	0.0056	0.0140081	yes	collagen
gene26152	CARS	11.2797	16.6707	22.1851	23.049	27.9465	4.15796	4.04303	8.60606	7.60737	16.6681	6.77808	-1.29814	5e-05	0.000175437	yes	cysteine--tRNA
gene7008	HTRA3	2.31425	20.8393	81.5892	40.9691	41.2247	0.487792	1.42521	31.541	9.31323	34.813	14.1654	-1.29725	0.0001	0.000338981	yes	serine
gene9218	B4GALT1	117.862	157.821	116.426	45.2795	101.723	21.0061	27.8213	85.7915	45.0999	130.377	53.1284	-1.29514	5e-05	0.000175437	yes	beta-1
gene21093	SERPINA14	3.08025	2.70214	7.30662	20.3599	5.42087	0.953023	0.986602	2.75093	1.56065	4.35096	1.77339	-1.29482	0.00045	0.00138147	yes	serpin
gene4715	TFPI2	38.5259	71.5583	30.6909	23.6364	78.7538	16.2452	24.2604	22.4201	10.4695	46.8129	19.1131	-1.29235	5e-05	0.000175437	yes	tissue
gene27350	KIF21B	2.74838	1.91135	1.94532	1.37877	2.22616	2.32113	1.03245	0.955547	0.697634	2.19606	0.898146	-1.2899	0.00015	0.000496309	yes	kinesin-like
gene23231	LIPG	10.7042	15.7775	28.7682	0.731196	1.82809	0.113538	7.34811	14.8604	0.294184	18.367	7.53323	-1.28578	5e-05	0.000175437	yes	endothelial
gene5822	ETV6	7.6852	16.5346	14.9237	13.4108	16.4463	3.30534	3.29646	7.28774	5.39617	13.0148	5.34768	-1.28316	5e-05	0.000175437	yes	transcription
gene13837	KCNG1	18.3629	46.9026	39.3913	21.0376	24.5088	14.3112	12.785	26.765	3.25967	34.7977	14.3307	-1.27989	5e-05	0.000175437	yes	potassium
gene4563	GNAI1	23.3498	19.4137	14.6159	22.9159	31.4461	11.369	8.29971	11.0562	4.14827	19.0786	7.8636	-1.27869	5e-05	0.000175437	yes	guanine
gene19167	NLGN2	0.793751	0.790594	0.800299	0.280554	0.776338	0.60443	0.600071	0.315562	0.0646945	0.79285	0.327672	-1.2748	0.0144	0.0329358	yes	LOW
gene4284	INHBA	52.2159	33.7688	22.1466	9.82506	14.8621	6.49051	17.7215	19.3653	7.42713	35.9542	14.8898	-1.27183	5e-05	0.000175437	yes	inhibin
gene10215	NRXN3	2.70856	0.0357986	0.423979	0.475846	0.109656	0.0469451	0.388625	0.710202	0.204931	1.05336	0.436331	-1.2715	0.0018	0.00496464	yes	neurexin
gene11682	EML6	2.4593	0.523764	1.15076	0.325512	0.667689	3.4158	0.635377	0.371672	0.698278	1.37432	0.570081	-1.26948	5e-05	0.000175437	yes	echinoderm
gene18044	BCL3	95.631	92.6997	68.3689	51.4005	57.9034	6.33172	7.054	78.7241	20.1264	85.3529	35.4801	-1.26643	0.00035	0.0010934	yes	B-cell
gene20669	ABHD2	52.8576	26.2723	31.3496	18.018	20.7122	5.80003	22.0704	11.8962	11.7206	36.7317	15.2717	-1.26616	5e-05	0.000175437	yes	monoacylglycerol
gene8059	LOC102178529	3.94952	2.42478	3.70554	3.42358	4.89883	4.42611	1.96145	1.32922	0.879149	3.35113	1.39411	-1.2653	5e-05	0.000175437	yes	adhesion
gene26225	ATP7A	1.17473	1.6273	1.3702	0.728825	1.14599	0.879658	0.571049	0.628101	0.53126	1.38724	0.578767	-1.26116	0.00015	0.000496309	yes	copper-transporting
gene5863	OLR1	2.09459	2.28236	4.06629	0.885969	4.64047	1.47233	1.46842	1.35476	0.678676	2.80688	1.17114	-1.26105	0.0006	0.00180326	yes	oxidized
gene19052	ASPA	2.38215	1.97231	0.703568	1.54222	2.72668	0.727969	0.815147	0.463341	0.824372	1.68196	0.702959	-1.25863	0.0036	0.00936114	yes	aspartoacylase
gene70	ADAMTS1	18.2639	16.0453	9.51739	7.91651	15.3978	8.26061	7.93956	7.55252	2.71917	14.5728	6.09081	-1.25858	5e-05	0.000175437	yes	A
gene9911	AHI1	0.896857	0.61883	0.679013	0.525697	0.6605	0.664793	0.345863	0.257362	0.309382	0.72969	0.305134	-1.25784	0.00125	0.00354666	yes	jouberin
gene25699	JAM3	10.0219	10.6595	13.1386	12.1433	15.4217	5.19842	4.46493	5.20278	4.39752	11.244	4.70458	-1.25702	5e-05	0.000175437	yes	junctional
gene12859	RCBTB2	54.0396	53.9297	72.2716	29.547	40.6508	18.6396	20.8072	33.8287	20.3394	59.9233	25.086	-1.25623	5e-05	0.000175437	yes	RCC1
gene17977	LOC102180421	3.91417	3.0415	1.62692	8.37752	4.25654	1.31035	1.80774	0.523065	1.24675	2.85384	1.19539	-1.25542	0.0034	0.00888036	yes	carcinoembryonic
gene15389	LOC102172084	10.4624	8.98387	10.6777	11.8555	8.61344	1.90537	4.04495	5.27049	3.24324	10.0154	4.20126	-1.25332	5e-05	0.000175437	yes	protein-methionine
gene14345	ST3GAL1	92.8106	106.653	115.368	99.4423	79.2914	19.4847	23.3537	67.7094	40.2546	104.674	43.9545	-1.25182	5e-05	0.000175437	yes	CMP-N-acetylneuraminate-beta-galactosamide-alpha-2
gene11427	IL1R1	454.385	518.16	535.063	487.977	563.295	29.6266	40.236	457.758	130.947	501.249	210.699	-1.25035	0.0019	0.00521755	yes	interleukin-1
gene9618	LOC102191525	0.904835	1.25102	1.04664	0.837922	0.95818	0.101318	0.294714	0.682846	0.35992	1.06481	0.447637	-1.25019	0.0178	0.0398166	yes	eukaryotic
gene20424	NPR3	20.5782	6.29697	15.4815	12.0057	4.38399	7.99539	6.60017	3.66931	7.47686	14.0812	5.93231	-1.2471	5e-05	0.000175437	yes	atrial
gene22822	MAPK14	75.0597	116.395	156.505	149.888	147.513	28.5513	27.6787	75.9807	42.03	115.682	48.7647	-1.24626	5e-05	0.000175437	yes	mitogen-activated
gene25538	LOC100860781	25.267	42.651	27.0708	15.331	74.9937	21.1234	11.5544	20.686	7.60833	31.585	13.3354	-1.24397	0.0002	0.000649191	yes	serum
gene11479	MTHFD2	3.26369	6.26777	8.48348	6.77768	7.19792	1.39275	1.09186	4.92763	1.54494	5.98919	2.53316	-1.24142	0.0001	0.000338981	yes	bifunctional
gene7408	LOC102191519	21.3156	27.7393	28.4881	18.0646	23.3813	9.88083	7.50897	15.5463	9.55319	25.7815	10.9123	-1.24038	5e-05	0.000175437	yes	protocadherin
gene13376	LOC102190036	0.800155	1.40053	3.55845	0.522537	1.37544	1.60945	0.642555	0.652062	1.13164	1.91438	0.811374	-1.23844	0.00845	0.020348	yes	tyrosine-protein
gene591	FNDC3B	28.4795	28.7274	35.2869	45.5878	58.2404	7.00064	7.78929	18.0865	13.1035	30.7512	13.0445	-1.2372	5e-05	0.000175437	yes	fibronectin
gene15511	JAML	343.254	104.648	144.23	103.542	16.1175	19.2823	23.7199	220.653	4.95284	196.868	83.5602	-1.23634	0.00135	0.00380906	yes	junctional
gene7162	POLR3G	0.530813	1.13676	1.14418	0.869265	1.14745	0.449325	0.503624	0.282234	0.406689	0.934853	0.398647	-1.22963	0.00145	0.0040693	yes	DNA-directed
gene28046	LOC108634876	3.74925	2.00391	1.45993	1.48514	1.74421	2.29002	0.581369	1.16003	1.31562	2.39835	1.0228	-1.22952	0.00405	0.0104266	yes	dihydrolipoyllysine-residue
gene14914	MYO7A	0.498195	0.971969	0.577747	0.790793	1.02712	0.596516	0.416322	0.236111	0.216657	0.680967	0.29052	-1.22895	0.00115	0.00328631	yes	unconventional
gene1186	ASAP3	5.65538	26.165	26.7102	27.2985	21.0053	4.65705	2.01229	16.3288	6.4627	19.4601	8.3074	-1.22805	5e-05	0.000175437	yes	LOW
gene5894	LOC102183943	256.122	371.543	378.414	416.335	402.14	60.5849	70.7239	216.256	140.298	334.501	143.017	-1.22582	0.00015	0.000496309	yes	scavenger
gene21602	ARHGEF3	1.96076	3.8519	2.74894	1.4958	2.12003	2.70615	1.42717	1.64357	0.580525	2.84678	1.22141	-1.22078	5e-05	0.000175437	yes	rho
gene21618	DCP1A	11.1952	8.86952	6.62896	6.78451	5.60394	5.81692	4.85305	4.18095	2.36531	8.87563	3.81206	-1.21928	5e-05	0.000175437	yes	mRNA-decapping
gene24988	KBTBD11	30.547	29.3616	26.5133	33.2848	24.5167	1.72343	2.66622	24.0653	10.1398	28.7343	12.3491	-1.21836	5e-05	0.000175437	yes	kelch
gene2412	HIVEP3	0.560603	0.767221	1.65473	0.906719	1.61254	0.28215	0.113401	0.786046	0.374087	0.99147	0.426479	-1.2171	0.0002	0.000649191	yes	transcription
gene25198	COL13A1	0.420714	2.4775	0.550562	0.609755	1.58915	0.645874	0.674646	0.304226	0.497405	1.14702	0.493414	-1.21702	0.0014	0.00393947	yes	collagen
gene3183	BCL9	2.40258	2.7696	2.55793	2.69325	2.668	0.865616	0.707621	1.27762	1.32284	2.57016	1.10677	-1.2155	5e-05	0.000175437	yes	B-cell
gene9141	LOC108636601	2.66203	6.52475	2.2944	2.82005	4.50689	2.04816	1.83468	2.66671	0.422859	3.81808	1.64776	-1.21234	0.00185	0.00509091	yes	heterogeneous
gene365	MUC13	8.31216	3.46149	4.44438	5.58114	13.479	2.25831	3.19101	2.47935	1.2893	5.39206	2.32717	-1.21226	5e-05	0.000175437	yes	mucin-13
gene6924	AFF1	13.1079	5.79353	4.27098	2.8089	3.19136	4.63704	4.02005	2.7309	3.19689	7.70478	3.32587	-1.21202	5e-05	0.000175437	yes	AF4/FMR2
gene9344	SYK	4.21229	5.24767	4.74699	3.0885	5.8543	2.57356	2.2715	2.41022	1.41762	4.72365	2.04007	-1.21129	5e-05	0.000175437	yes	tyrosine-protein
gene460	BCL6	56.5527	50.1965	42.303	51.0755	49.1139	9.11633	11.0698	40.8053	12.0466	49.5588	21.404	-1.21126	5e-05	0.000175437	yes	B-cell
gene23779	IL4R	77.546	55.7937	43.566	31.2476	45.0866	10.4769	15.0036	38.3907	22.6533	58.8206	25.4528	-1.2085	5e-05	0.000175437	yes	interleukin-4
gene15831	CR2	19.5673	14.1742	24.258	12.9083	30.6278	16.7397	11.8274	5.49357	7.71656	19.2819	8.36835	-1.20423	5e-05	0.000175437	yes	complement
gene5159	PUS7L	4.74883	7.10358	6.2557	3.01887	6.95559	2.18913	1.78856	3.4462	2.58176	6.02077	2.6155	-1.20286	0.00025	0.000799463	yes	pseudouridylate
gene274	LOC102183007	0.67238	0.925331	0.32908	0.113746	0.954157	0.66585	0.365315	0.390225	0.0766685	0.640739	0.278378	-1.20269	0.0173	0.0388232	yes	LOW
gene3999	FAM131B	1.63275	0.638828	0.663955	1.05185	1.8572	0.898093	0.837702	0.161575	0.271139	0.976015	0.424345	-1.20167	0.0027	0.00719529	yes	protein
gene20386	OSMR	33.793	26.7465	27.715	20.6504	30.2095	6.08215	6.24158	20.919	10.987	29.3429	12.7703	-1.20022	5e-05	0.000175437	yes	oncostatin-M-specific
gene1696	HECW2	1.46904	0.930236	0.683796	0.442722	0.798807	0.333745	0.40122	0.634392	0.300268	1.02512	0.446985	-1.1975	5e-05	0.000175437	yes	E3
gene9124	LOC102189209	0.680361	0.991423	0.494336	0.635792	1.38655	0.324733	0.278116	0.326651	0.335396	0.720291	0.31446	-1.1957	0.0063	0.0155966	yes	testis-expressed
gene21313	EGFR	36.4712	26.4802	18.9841	18.8571	11.0587	9.85117	14.0907	11.2589	10.3217	27.2437	11.9277	-1.1916	5e-05	0.000175437	yes	epidermal
gene23	URB1	12.9399	15.713	14.4153	8.46145	11.9838	2.44093	6.32862	8.1418	4.27047	14.3196	6.26949	-1.19158	5e-05	0.000175437	yes	nucleolar
gene4639	AHR	59.0346	59.8517	63.6056	62.7745	78.2805	13.4744	5.19713	54.9741	19.3672	60.6746	26.6428	-1.18734	5e-05	0.000175437	yes	aryl
gene6486	GPRIN3	1.07366	0.543411	0.687559	0.504219	0.473572	2.10753	0.430954	0.383307	0.19283	0.766226	0.336795	-1.1859	0.0031	0.00816048	yes	G
gene24881	SLC7A2	90.4839	81.0879	24.9826	28.4728	22.5578	35.4462	39.7967	23.7818	22.4597	65.3619	28.7622	-1.18427	5e-05	0.000175437	yes	cationic
gene1431	LOC108633292	0.434821	0.586625	0.558822	0.500814	0.835037	0.488236	0.162111	0.274016	0.255285	0.525415	0.23132	-1.18357	0.00725	0.0177137	yes	olfactory
gene7324	PDGFRB	10.7028	8.48304	4.47114	4.99667	9.51618	4.59796	5.12796	2.36947	2.8737	7.86632	3.46632	-1.18229	5e-05	0.000175437	yes	platelet-derived
gene4880	SOCS2	38.1626	6.47989	8.54501	5.6335	6.23509	10.3327	5.9621	15.2294	2.08557	17.6838	7.79337	-1.18211	0.0001	0.000338981	yes	suppressor
gene14772	PTPMT1	23.4493	51.681	45.1533	17.8173	39.3494	12.3874	12.1991	23.5568	16.9653	39.9932	17.6413	-1.1808	5e-05	0.000175437	yes	phosphatidylglycerophosphatase
gene2726	LEPR	53.8523	13.5533	20.3408	16.6519	13.1076	10.4196	16.8284	12.0019	9.66983	29.1731	12.8725	-1.18035	5e-05	0.000175437	yes	leptin
gene6573	RELL1	23.8948	8.92008	8.9665	5.7067	10.0835	2.91672	4.58982	9.58921	4.1469	13.8917	6.13333	-1.17948	5e-05	0.000175437	yes	RELT-like
gene9697	SLC16A10	22.4585	5.19429	3.82845	5.06788	4.89782	7.68571	5.46484	2.8162	5.55933	10.4674	4.62636	-1.17795	5e-05	0.000175437	yes	monocarboxylate
gene20638	LOC108638532	2.69829	1.63284	4.32429	3.01609	3.27202	0.570624	1.82048	0.298277	1.68777	2.87726	1.2717	-1.17793	0.00325	0.00852037	yes	myeloid-associated
gene6764	LOC102175670	12.2559	5.06034	2.83482	10.2017	1.49657	6.60685	0.98613	5.41828	2.44233	6.70037	2.96241	-1.17747	0.0002	0.000649191	yes	UDP-glucuronosyltransferase
gene25243	JMJD1C	17.3025	5.87138	4.19104	4.87154	4.62894	7.286	3.81145	3.82476	4.41834	9.09878	4.03141	-1.17439	0.00105	0.00302268	yes	probable
gene1239	CEP85	7.53369	8.78456	8.50953	7.10157	6.67186	2.43925	1.12026	6.68546	3.12805	8.25484	3.66132	-1.17288	5e-05	0.000175437	yes	LOW
gene19677	G6PC	1613.18	249.887	228.981	242.504	141.706	857.13	624.361	151.491	148.755	695.586	308.863	-1.17126	0.01815	0.0405106	yes	glucose-6-phosphatase
gene5245	GNS	27.9721	24.723	26.6663	26.5841	27.9654	13.8664	11.1396	12.6763	11.2138	26.3859	11.7165	-1.17122	5e-05	0.000175437	yes	N-acetylglucosamine-6-sulfatase
gene25210	DDX21	39.8856	50.493	42.5335	29.3422	46.4026	5.67871	22.5539	28.2946	7.82233	44.1924	19.6286	-1.17084	5e-05	0.000175437	yes	nucleolar
gene16872	NCOR2	29.5677	13.1751	7.71642	5.41503	5.27168	4.29501	10.474	6.5067	5.31632	16.778	7.45406	-1.17047	5e-05	0.000175437	yes	nuclear
gene928	ABCG1	61.5744	10.5268	3.82714	2.27458	1.05258	3.29309	28.8352	4.19063	0.614632	25.2466	11.2323	-1.16844	0.0007	0.00207955	yes	ATP-binding
gene21994	SMIM13	10.8032	12.8356	8.67313	6.42318	8.51991	3.40798	3.41249	6.99909	3.87954	10.7439	4.78258	-1.16766	5e-05	0.000175437	yes	small
gene5736	GYS2	264.155	64.7949	81.6893	31.8455	15.8088	72.9993	86.4995	53.4271	42.0919	136.529	60.8498	-1.16588	0.00015	0.000496309	yes	glycogen
gene27267	CUNH14orf80	0.768095	0.391146	1.01151	0.386951	0.495544	0.96951	0.446299	0.296246	0.219768	0.721617	0.321727	-1.16539	0.00665	0.0163901	yes	uncharacterized
gene12876	ZC3H13	19.707	20.7574	21.2391	13.3867	19.0542	4.15436	6.15366	13.1459	8.06002	20.5152	9.15598	-1.16391	5e-05	0.000175437	yes	zinc
gene16984	FGF2	5.41765	3.59489	4.19626	2.85065	4.28763	1.19889	2.55393	2.13538	1.17331	4.39159	1.96047	-1.16354	0.0034	0.00888036	yes	LOW
gene3139	IGSF3	0.391144	1.4213	1.25761	0.825092	1.38534	0.485033	0.537631	0.537169	0.289436	1.02076	0.456281	-1.16165	0.0004	0.00123825	yes	immunoglobulin
gene20633	LOC102177379	7.57465	5.94024	3.96354	4.69344	6.15576	5.3728	3.36001	2.26724	2.14484	5.81167	2.59845	-1.1613	0.00015	0.000496309	yes	myeloid-associated
gene22034	KDM1B	7.20504	11.7042	16.0771	21.7942	17.5969	5.26482	2.61473	7.15582	5.7864	11.6314	5.20643	-1.15966	5e-05	0.000175437	yes	lysine-specific
gene26345	LOC102181106	2.21021	1.82538	1.03131	1.15449	1.95539	0.890723	0.913717	0.724274	0.618275	1.68481	0.754446	-1.1591	0.00115	0.00328631	yes	protein
gene2569	SLC5A9	8.20557	11.0215	31.1052	13.1935	13.2781	5.62346	5.73356	7.64032	9.02863	16.7306	7.49348	-1.15878	5e-05	0.000175437	yes	sodium/glucose
gene20092	SOX9	7.99164	4.93025	3.00585	1.80461	21.4866	2.4212	1.76999	2.60677	2.71474	5.29609	2.37227	-1.15866	5e-05	0.000175437	yes	transcription
gene1044	ETS2	273.191	213.655	216.134	157.264	145.857	49.4072	68.669	183.47	60.91	233.729	104.798	-1.15723	5e-05	0.000175437	yes	protein
gene7171	MEF2C	1.83563	2.19224	2.14714	1.60544	1.83018	1.70479	1.09717	0.911799	0.744023	2.05308	0.920578	-1.15718	0.00135	0.00380906	yes	myocyte-specific
gene7494	EGR1	22.3006	15.1593	9.38716	3.32449	13.2063	24.7434	10.2759	7.88046	2.73417	15.577	6.98536	-1.15701	5e-05	0.000175437	yes	early
gene20379	PTGER4	6.1198	4.05788	5.64889	4.30605	6.24379	6.25463	2.31009	2.60534	2.14197	5.26176	2.36053	-1.15644	5e-05	0.000175437	yes	prostaglandin
gene13698	ZHX3	30.4588	20.8153	18.54	23.3312	15.3997	4.26211	6.89472	14.5709	9.8731	23.2125	10.4872	-1.14627	5e-05	0.000175437	yes	zinc
gene24562	CCNJ	2.84021	4.20415	4.50321	2.36129	3.24181	0.989914	1.95264	1.64461	1.59365	3.83929	1.73579	-1.14524	0.00025	0.000799463	yes	cyclin-J
gene8684	KIF13B	11.2976	5.34956	5.46522	4.4226	3.19088	3.60722	3.90408	2.94553	3.0991	7.35201	3.32645	-1.14415	5e-05	0.000175437	yes	LOW
gene17045	SETD7	3.27938	2.44318	2.91989	2.50596	2.85372	1.9786	1.56716	1.05727	1.26964	2.87337	1.3019	-1.14212	5e-05	0.000175437	yes	histone-lysine
gene12108	RRM2	0.690892	0.63625	9.07047	6.61607	15.988	0.305498	0.189758	3.25715	1.2269	3.45537	1.56568	-1.14205	0.0012	0.00341705	yes	ribonucleoside-diphosphate
gene20467	FAM134B	38.0904	8.05547	12.0267	22.4157	5.92126	27.2835	12.0253	9.75223	4.43243	19.3408	8.76448	-1.14191	5e-05	0.000175437	yes	family
gene13695	TOP1	112.845	125.575	96.6784	109.525	116.337	22.722	43.0691	81.1859	26.8386	111.42	50.5669	-1.13974	5e-05	0.000175437	yes	DNA
gene2086	TFPI	27.8893	11.4637	9.22167	29.7798	9.2694	16.882	6.42725	7.52107	8.00016	16.1508	7.34113	-1.13753	5e-05	0.000175437	yes	tissue
gene89	C1H21orf91	18.3696	1.84442	1.45889	1.82892	2.08456	15.5993	5.94673	1.73117	2.1265	7.20608	3.27569	-1.13742	0.0001	0.000338981	yes	protein
gene20932	STRN3	16.9051	22.3771	20.7087	19.4259	26.9409	6.7805	7.98425	11.249	7.9054	19.9462	9.07905	-1.1355	5e-05	0.000175437	yes	striatin-3
gene17978	LOC108637988	1.23415	5.37107	2.26951	5.29267	9.49825	1.119	1.92654	1.06086	1.03461	2.95126	1.34445	-1.13432	0.0045	0.0114804	yes	endogenous
gene27769	LOC108634747	2.05172	3.3553	12.3025	19.28	3.2066	3.267	2.64538	2.68101	2.70722	5.88634	2.68675	-1.13151	0.00025	0.000799463	yes	basic
gene25444	SYTL2	1.12878	5.14912	9.74723	3.67442	6.10304	2.39218	2.20606	2.76167	2.30136	5.32714	2.43152	-1.1315	5e-05	0.000175437	yes	synaptotagmin-like
gene14341	SLA	3.60233	3.88021	3.40788	4.01848	4.32416	3.88931	2.12686	2.10678	0.727529	3.62096	1.65935	-1.12576	0.0001	0.000338981	yes	src-like-adapter
gene22823	SLC26A8	3.01978	4.0231	5.41232	8.11777	9.02926	1.11306	0.941133	2.06375	2.68091	4.14085	1.90231	-1.12217	0.00035	0.0010934	yes	testis
gene21394	CSRNP1	50.3063	50.4556	32.2437	18.4959	21.4842	30.1176	27.6046	26.4307	6.71575	44.2256	20.3189	-1.12206	5e-05	0.000175437	yes	cysteine/serine-rich
gene21625	LOC102171745	25.7232	14.6205	14.2248	7.3283	7.28428	5.82888	4.94107	11.9472	8.02793	18.1432	8.33868	-1.12154	5e-05	0.000175437	yes	store-operated
gene7730	NLRP3	1.3597	1.49506	1.18049	0.725267	1.22769	1.09598	0.882891	0.834467	0.134059	1.34171	0.619231	-1.11552	0.00315	0.00828188	yes	NACHT
gene19303	LOC102187162	18.184	84.8491	30.9013	19.0033	36.8132	12.1458	24.2445	24.6605	12.566	44.5408	20.5599	-1.11529	5e-05	0.000175437	yes	uncharacterized
gene10050	IPCEF1	0.810411	0.634567	0.879034	0.566943	0.567224	1.18823	0.556938	0.409261	0.100726	0.772646	0.356745	-1.11492	0.0178	0.0398166	yes	interactor
gene17068	GAB1	5.51118	3.63292	2.40607	3.24196	4.5738	3.23399	1.50001	2.12475	1.67578	3.84048	1.77322	-1.11491	5e-05	0.000175437	yes	GRB2-associated-binding
gene21968	RIOK1	4.89891	4.69821	4.08587	4.03348	4.31014	1.59888	2.8941	1.91828	1.47497	4.54947	2.10203	-1.11392	5e-05	0.000175437	yes	serine/threonine-protein
gene25441	PICALM	172.484	170.627	121.072	93.3346	122.34	62.8927	69.5277	89.7869	53.9186	154.342	71.3327	-1.1135	5e-05	0.000175437	yes	phosphatidylinositol-binding
gene3545	LOC102183650	2.0109	1.52495	2.43996	1.51991	2.34957	2.68255	0.588554	1.24824	0.907139	1.98668	0.918214	-1.11345	0.00935	0.0223026	yes	SLAM
gene3250	RPRD2	8.55867	10.9167	14.9595	13.7376	14.3323	3.74727	4.40277	7.10797	4.35053	11.4482	5.30698	-1.10915	5e-05	0.000175437	yes	regulation
gene17950	LOC108637984	5.16525	10.18	7.12321	3.58979	6.48297	15.1072	4.12665	3.22008	3.02444	7.47091	3.46783	-1.10725	0.00015	0.000496309	yes	uncharacterized
gene17311	SLC7A5	0.509707	0.490668	0.527951	0.679824	1.26028	0.286013	0.324799	0.216985	0.164096	0.508134	0.235996	-1.10645	0.0171	0.0384195	yes	large
gene843	DZIP1L	0.396953	0.448591	1.06876	0.566318	1.68566	0.295025	0.366872	0.280402	0.237265	0.63635	0.295761	-1.10539	0.00625	0.0154812	yes	zinc
gene13649	SAMHD1	11.5554	13.2663	13.7427	16.523	25.8973	10.9542	4.81178	6.47631	6.5362	12.8219	5.96234	-1.10466	5e-05	0.000175437	yes	deoxynucleoside
gene23573	PPL	130.285	230.765	263.785	171.666	207.171	23.6963	18.8674	168.042	102.559	207.739	96.9304	-1.09975	0.0004	0.00123825	yes	periplakin
gene6018	CCND2	7.95388	7.02391	4.96171	4.0025	5.8871	5.89336	3.51171	3.46057	2.27752	6.62994	3.09358	-1.09972	5e-05	0.000175437	yes	G1/S-specific
gene3812	NCAPG2	3.36797	0.719467	2.35307	5.57511	1.40992	2.30115	1.08826	0.842834	1.0585	2.14106	0.999615	-1.09888	0.0008	0.00235194	yes	condensin-2
gene5142	SLC38A4	780.38	539.679	461.091	424.319	445.101	189.891	195.029	452.255	179.941	592.218	276.883	-1.09685	0.0018	0.00496464	yes	sodium-coupled
gene4892	FGD6	2.94217	2.70964	1.40608	1.29178	1.66846	3.1828	1.1719	0.849516	1.26305	2.34688	1.09815	-1.09567	5e-05	0.000175437	yes	FYVE
gene21643	LOC102172305	16.9995	13.8367	11.2224	17.5619	11.4351	11.4558	8.35238	5.91138	5.32406	13.9843	6.54909	-1.09444	5e-05	0.000175437	yes	stabilin-1
gene20496	SEMA5A	1.65772	1.48266	1.39076	1.08294	2.05771	1.06391	0.783493	0.617258	0.712644	1.50654	0.706657	-1.09216	0.00015	0.000496309	yes	semaphorin-5A
gene21232	TNFAIP2	16.4212	14.7614	11.345	7.19669	15.2277	5.06328	3.72608	10.9445	5.14403	14.1404	6.63294	-1.0921	5e-05	0.000175437	yes	tumor
gene10074	SYNJ2	4.71044	2.27606	3.25425	2.43222	3.38724	0.839098	0.793953	3.06222	0.913309	3.4047	1.59708	-1.09209	0.0002	0.000649191	yes	synaptojanin-2
gene916	TMPRSS2	2.73678	5.32768	2.95074	3.83225	4.44601	3.44243	1.06809	2.08154	1.98694	3.6628	1.71863	-1.09169	5e-05	0.000175437	yes	transmembrane
gene15773	MDM4	5.22885	4.8395	4.71583	3.95951	3.1682	2.59016	2.84841	2.97444	1.0861	4.9155	2.31093	-1.08886	0.00265	0.00707376	yes	protein
gene21628	ITIH4	2224.57	2336.6	2380.58	2491.01	3380.75	850.604	508.294	1407.76	1328.97	2308	1085.95	-1.08769	0.0144	0.0329358	yes	inter-alpha-trypsin
gene15782	NUAK2	35.7177	21.3157	7.89976	14.9692	16.9059	1.62232	4.76477	18.1134	7.47013	21.5919	10.1611	-1.08744	5e-05	0.000175437	yes	NUAK
gene417	FAM43A	1.16717	1.62457	3.37055	2.80041	5.96079	1.21482	0.786844	1.20349	0.895055	2.0485	0.965333	-1.08547	0.00245	0.00658571	yes	protein
gene11875	UGP2	628.211	743.089	838.132	863.355	744.122	135.542	274.725	452.38	308.68	734.577	346.556	-1.08382	0.0006	0.00180326	yes	UTP--glucose-1-phosphate
gene19475	SOCS7	4.65606	4.10443	3.769	2.7762	2.81458	1.78012	2.5266	1.71315	1.64194	4.1659	1.96644	-1.08304	5e-05	0.000175437	yes	suppressor
gene24408	ADRA2A	5.69225	4.24097	3.83004	9.8539	29.3713	1.29649	0.719053	5.0776	0.664587	4.57613	2.16474	-1.07993	0.00195	0.00534349	yes	alpha-2A
gene21163	LOC102168946	0.385736	1.44379	0.433742	0.0709528	1.02516	0.549132	0.432974	0.29877	0.333471	0.752684	0.35614	-1.0796	0.0039	0.0100747	yes	uncharacterized
gene6665	USP46	6.60584	8.73486	6.47451	4.75999	3.8962	2.05265	3.37223	3.58679	3.30701	7.25359	3.43353	-1.079	5e-05	0.000175437	yes	ubiquitin
gene1158	RAP1GAP	5.8896	20.8288	21.2013	17.35	18.9433	2.64683	1.48226	12.9572	8.12855	15.9323	7.55688	-1.07609	5e-05	0.000175437	yes	rap1
gene2883	LRRC8D	24.1111	17.5687	21.5286	20.2231	21.7397	7.93027	6.1645	12.109	11.6006	21.015	9.99554	-1.07206	5e-05	0.000175437	yes	volume-regulated
gene13040	CREM	397.324	57.9585	45.6998	44.9025	65.0739	230.69	136.193	72.1581	29.1598	166.573	79.3889	-1.06915	0.00175	0.00483867	yes	cAMP-responsive
gene9180	SLC25A37	13.7376	15.5112	19.9093	41.4969	18.8752	13.6532	7.50399	8.16924	7.661	16.3433	7.80437	-1.06634	5e-05	0.000175437	yes	mitoferrin-1
gene17661	DPY19L3	2.1319	1.10299	0.504819	1.1003	0.973658	2.34813	0.742375	0.276288	0.758473	1.24351	0.593923	-1.06607	0.0069	0.0169434	yes	probable
gene7328	SLC26A2	1.28141	1.98748	1.63167	1.10651	2.17189	0.733359	0.646366	0.973878	0.707609	1.62941	0.7788	-1.06503	0.0003	0.000947299	yes	sulfate
gene2259	ACKR3	18.154	26.5545	9.33095	7.12018	12.2987	7.33672	8.21816	15.0489	2.4153	17.9705	8.59588	-1.06391	0.0001	0.000338981	yes	atypical
gene5499	LOC102189098	1.55001	3.20752	4.42005	0.753254	4.10056	1.56685	0.251118	2.52541	1.5821	3.05113	1.45953	-1.06384	0.0128	0.0296213	yes	lys-63-specific
gene16661	CMKLR1	2.53328	1.60169	2.43223	2.24084	3.08985	2.58519	1.50865	1.01956	0.598189	2.18333	1.04526	-1.06266	0.0041	0.0105465	yes	chemokine-like
gene21507	BHLHE40	204.37	171.288	164.156	105.514	88.6287	13.9372	59.1692	162.64	35.111	179.481	86.0179	-1.06112	0.0012	0.00341705	yes	class
gene16839	HCAR2	84.058	45.32	56.6029	36.4374	132.829	4.79312	4.17225	78.3648	5.94131	61.8335	29.6558	-1.06007	0.0006	0.00180326	yes	hydroxycarboxylic
gene11065	MMP14	6.94558	6.82846	5.54073	4.67222	7.27743	6.15286	3.86015	3.09742	2.25516	6.42207	3.08059	-1.05983	0.0005	0.00152298	yes	matrix
gene7082	MAN2A1	85.4948	35.8071	30.9081	22.0268	23.4546	19.5436	33.284	20.657	18.7285	50.6085	24.2939	-1.05879	5e-05	0.000175437	yes	alpha-mannosidase
gene24137	KPNA7	10.5763	1.81346	2.34738	6.15387	2.84235	3.52303	3.348	1.24093	2.45145	4.89982	2.3528	-1.05835	0.003	0.00791906	yes	importin
gene6869	CNOT6L	8.15787	8.37952	9.89099	7.01426	8.44761	4.56026	3.48729	5.65597	3.47317	8.78667	4.22131	-1.05763	5e-05	0.000175437	yes	CCR4-NOT
gene11957	FOSL2	47.6511	21.864	18.2272	11.3773	12.9328	59.4346	24.6534	8.2206	9.10244	29.1737	14.0258	-1.05658	5e-05	0.000175437	yes	fos-related
gene17361	SALL1	73.2057	46.8735	31.4038	33.8263	41.6585	18.4961	22.2221	37.8265	12.3437	50.3687	24.2257	-1.05599	0.0001	0.000338981	yes	sal-like
gene20390	LIFR	26.1804	18.5761	19.4887	21.7274	18.6922	11.1928	9.767	13.2107	7.73239	21.3603	10.2739	-1.05595	5e-05	0.000175437	yes	leukemia
gene9903	SGK1	193.647	149.956	182.726	182.855	154.37	65.2312	46.0891	186.703	19.217	174.989	84.409	-1.0518	0.0006	0.00180326	yes	serine/threonine-protein
gene23739	USP31	3.71199	2.58612	2.96455	2.52515	2.60794	1.83532	1.76254	1.6482	1.03344	3.0796	1.48628	-1.05104	5e-05	0.000175437	yes	ubiquitin
gene20798	TJP1	12.6766	20.9177	23.924	18.5575	19.6326	7.22997	9.83785	10.1589	7.6534	19.1232	9.24776	-1.04815	5e-05	0.000175437	yes	tight
gene2344	GNL2	47.193	41.5076	32.8203	22.9515	33.0547	7.10049	21.1733	26.5886	10.7337	40.4053	19.5691	-1.04596	5e-05	0.000175437	yes	nucleolar
gene8073	ANGPTL4	232.834	153.809	104.166	87.4221	99.9112	27.6839	90.0415	124.093	22.1263	163.196	79.0527	-1.04572	5e-05	0.000175437	yes	angiopoietin-related
gene5982	CHD4	15.1505	22.7816	22.869	18.1447	20.3818	9.59285	8.3447	9.54488	11.3921	20.2152	9.79352	-1.04554	5e-05	0.000175437	yes	chromodomain-helicase-DNA-binding
gene27237	PLCXD1	5.17484	22.3336	31.937	16.2107	12.1807	7.33285	7.87294	8.70991	12.0527	19.7625	9.57697	-1.04513	5e-05	0.000175437	yes	PI-PLC
gene20415	RAD1	5.23383	5.21312	5.00661	4.79739	2.85852	3.73244	1.33088	4.53913	1.56795	5.13808	2.49033	-1.04489	0.00135	0.00380906	yes	cell
gene21996	TMEM170B	3.81367	5.54232	5.41647	4.0397	7.0999	3.68915	2.78674	2.76677	1.5678	4.91159	2.38175	-1.04417	0.0011	0.00315572	yes	transmembrane
gene23476	TNFRSF12A	4.10349	6.13707	9.00096	10.6003	8.26619	1.52947	3.18972	3.95008	2.13376	6.39688	3.10222	-1.04407	0.0037	0.00959859	yes	tumor
gene13144	MAP3K8	17.6112	8.75774	6.57239	4.86977	7.97774	2.75396	2.6671	10.8802	2.32323	10.9529	5.31498	-1.04318	0.00015	0.000496309	yes	mitogen-activated
gene28677	LOC108635380	2191.08	7032.09	4064.47	3532.85	5450.33	368.776	1214.82	3254.8	1947.48	4418.45	2147.82	-1.04066	5e-05	0.000175437	yes	uncharacterized
gene9948	HIVEP2	2.32619	3.04848	4.04882	2.72513	2.72865	2.77618	1.10897	1.52134	1.92396	3.13294	1.52337	-1.04025	0.0001	0.000338981	yes	transcription
gene17607	NIP7	11.3423	20.4557	17.3229	9.84318	14.6393	2.52404	9.18028	10.3084	4.26574	16.3324	7.94596	-1.03944	0.00085	0.00248841	yes	60S
gene24872	MICU3	13.8628	10.9476	8.51415	6.65731	6.50798	4.096	4.53849	7.14785	4.42878	11.0803	5.3918	-1.03916	5e-05	0.000175437	yes	calcium
gene2380	BMP8B	1.17215	2.84016	2.06452	2.69231	0.483646	0.179317	0.541405	0.233013	2.1695	2.02058	0.984073	-1.03793	0.00465	0.0118351	yes	bone
gene27148	DIAPH2	3.58231	1.92905	2.47171	2.14774	2.13114	1.62746	1.15373	1.07397	1.63809	2.65414	1.29273	-1.03782	0.00055	0.00166401	yes	protein
gene11577	SOS1	17.8379	15.3934	12.2281	9.07804	10.6129	5.00111	5.94347	9.03509	7.03439	15.1151	7.36452	-1.03732	5e-05	0.000175437	yes	son
gene2857	HS2ST1	0.598604	1.18743	1.27661	1.10811	1.26395	0.769958	0.258186	0.475017	0.750339	1.01825	0.49628	-1.03687	0.016	0.0361705	yes	heparan
gene3455	KCNN3	0.647961	0.583997	0.654468	0.455197	0.417084	0.563169	0.30268	0.348797	0.262765	0.62719	0.305801	-1.03631	0.00115	0.00328631	yes	small
gene27496	LOC108634615	1.61284	3.19412	1.34091	1.10959	1.877	0.770673	1.08013	1.4868	0.41457	2.04441	0.997566	-1.0352	0.00755	0.0183825	yes	LOW
gene21992	ELOVL2	15.6494	4.25025	10.1701	1.55207	1.18286	4.19101	7.50315	2.05075	5.0464	9.99661	4.87834	-1.03505	0.00165	0.00458193	yes	elongation
gene6242	BRD1	42.8348	36.3844	36.2118	30.8392	18.1118	8.38369	21.1623	23.4275	11.4217	38.3788	18.7355	-1.03454	5e-05	0.000175437	yes	bromodomain-containing
gene10296	DNAL1	7.79932	3.47201	3.03104	4.18426	2.38292	3.10273	2.74648	1.88865	2.30927	4.75541	2.32175	-1.03435	5e-05	0.000175437	yes	dynein
gene21777	PLXNB1	2.67408	5.64471	6.91055	8.0007	9.30422	2.47693	1.82072	2.95317	2.61628	5.06321	2.47244	-1.03412	5e-05	0.000175437	yes	plexin-B1
gene25242	REEP3	37.1522	11.2711	11.9569	13.5677	11.9767	10.4771	11.8008	9.07681	8.44386	20.0754	9.80417	-1.03396	0.01745	0.0391225	yes	receptor
gene15791	ELK4	12.179	10.926	10.8847	6.49054	8.07806	4.4091	6.88764	4.98718	4.6507	11.301	5.52532	-1.03232	5e-05	0.000175437	yes	ETS
gene14213	CHD7	1.89316	3.42151	3.23104	2.73684	3.16262	1.62043	0.896251	1.9034	1.35187	2.84132	1.38925	-1.03225	5e-05	0.000175437	yes	chromodomain-helicase-DNA-binding
gene1472	LOC102184853	7.27995	10.2391	8.83821	5.54448	5.32809	0.511632	3.62171	6.194	3.00813	8.76356	4.29111	-1.03017	0.00045	0.00138147	yes	glycerol
gene10133	LOC108636754	2.83401	4.43051	0.812796	7.79326	4.90511	0	0.898611	1.2547	1.78069	2.68626	1.31588	-1.02957	0.01545	0.035055	yes	uncharacterized
gene10320	SIPA1L1	1.51365	1.02234	1.85919	1.27692	1.83129	1.3645	0.935157	0.534431	0.674613	1.46116	0.716775	-1.02752	0.0004	0.00123825	yes	signal-induced
gene16353	RGS16	3.09651	0.881805	0.401169	0.187603	0.704122	0.76039	0.63512	1.43136	0.069129	1.45621	0.715002	-1.0262	0.01515	0.0344391	yes	regulator
gene695	TIPARP	57.3374	39.4842	29.2568	24.6845	31.1716	13.2897	14.1027	35.1545	12.2494	41.921	20.5889	-1.02581	5e-05	0.000175437	yes	TCDD-inducible
gene10270	LOC102169764	2.10498	2.04132	2.91233	2.43124	1.89852	0.826206	1.43569	0.569916	1.44575	2.3467	1.15349	-1.02463	0.0132	0.0304517	yes	multifunctional
gene1903	RBMS1	42.9176	14.6389	13.6947	12.2532	19.3355	12.7599	16.7321	10.0667	8.08838	23.6902	11.6627	-1.02239	5e-05	0.000175437	yes	RNA-binding
gene604	PHC3	2.17787	2.07309	1.7925	1.33005	1.5928	1.75424	1.07799	0.760694	1.12394	2.0094	0.99052	-1.0205	0.0009	0.00262298	yes	polyhomeotic-like
gene20960	BAZ1A	4.98884	9.28355	8.13484	4.74364	7.05537	1.80088	3.22826	5.20534	2.54373	7.4502	3.67305	-1.0203	5e-05	0.000175437	yes	bromodomain
gene3525	NES	0.593545	0.380508	0.455446	0.233927	1.03122	0.510121	0.499625	0.0886663	0.113583	0.47527	0.234416	-1.01967	0.01405	0.0322149	yes	nestin
gene7933	GADD45B	221.896	332.692	177.573	131.11	113.453	56.0603	76.6056	276.61	5.29975	243.46	120.087	-1.01961	0.0011	0.00315572	yes	growth
gene8989	RFK	86.4777	63.0242	44.0669	32.0023	60.0895	25.7454	32.2759	46.9657	15.6929	64.3621	31.7646	-1.01879	0.00015	0.000496309	yes	riboflavin
gene1302	RCC1	3.0412	4.38033	4.79107	2.42665	2.6916	1.1417	2.16085	1.80498	2.02795	4.06038	2.00424	-1.01856	0.0012	0.00341705	yes	regulator
gene17042	NAA15	14.5547	17.0647	15.1865	10.3359	12.4921	3.7609	7.37688	9.89341	5.69407	15.5625	7.68254	-1.01841	5e-05	0.000175437	yes	N-alpha-acetyltransferase
gene1317	PTPRU	2.25829	5.79163	6.30024	9.97415	4.58214	2.89475	3.20254	1.2299	2.6221	4.77104	2.35762	-1.01698	5e-05	0.000175437	yes	LOW
gene7115	ST8SIA4	1.94688	1.62159	1.31439	0.797375	1.98188	1.9426	0.880882	1.07513	0.442232	1.62353	0.802288	-1.01694	0.0008	0.00235194	yes	CMP-N-acetylneuraminate-poly-alpha-2
gene22833	TEAD3	28.2389	34.2507	31.5857	26.9395	25.4753	8.3275	11.4289	22.5811	12.1898	31.2789	15.4606	-1.01659	5e-05	0.000175437	yes	transcriptional
gene7568	KLF16	14.3057	22.4893	19.6279	10.6588	12.563	4.32572	7.32814	14.6109	5.83545	18.7601	9.29541	-1.01308	5e-05	0.000175437	yes	Krueppel-like
gene12700	ZDHHC20	38.8519	33.4776	34.1487	26.9581	33.5279	15.7613	12.2834	26.2976	13.8519	35.402	17.5476	-1.01255	5e-05	0.000175437	yes	probable
gene22042	E2F3	2.65662	2.34654	1.76277	1.82198	1.66651	1.08009	1.15876	0.787215	1.39133	2.24967	1.11576	-1.01169	0.00125	0.00354666	yes	transcription
gene23020	MOCOS	84.2581	29.9006	25.9467	38.1707	30.7204	25.7253	26.6586	25.799	16.6285	46.5838	23.1054	-1.0116	5e-05	0.000175437	yes	molybdenum
gene15439	GRAMD1B	11.1784	16.5568	17.1335	19.7346	19.679	9.82377	6.48116	7.81729	7.82706	14.9179	7.40058	-1.01134	5e-05	0.000175437	yes	GRAM
gene2694	KANK4	0.910733	1.43126	1.97659	5.19901	11.3558	2.99177	1.0939	0.516928	0.522871	1.43574	0.713147	-1.00952	0.00175	0.00483867	yes	KN
gene17250	GAN	0.694348	0.858619	1.17188	0.863088	1.03459	0.578549	0.418522	0.691842	0.234957	0.9059	0.450188	-1.00882	0.0077	0.018707	yes	gigaxonin
gene9491	TNC	20.7864	164.031	203.851	329.996	264.355	10.4052	9.90074	144.368	37.4337	129.216	64.2279	-1.00852	0.006	0.0149147	yes	tenascin
gene14618	APLNR	15.2372	26.9468	3.57636	3.7044	14.9217	7.95384	4.42007	12.8881	5.29469	15.219	7.5666	-1.00815	0.0002	0.000649191	yes	apelin
gene28087	LOC108634910	6.55007	6.25682	5.38357	3.06046	2.29821	1.97739	3.87616	3.56992	1.54565	6.04818	3.00718	-1.00809	0.00235	0.00633734	yes	LOC108634910
gene18316	LOC102173963	2.93189	2.16958	2.25932	2.1395	1.50115	2.15525	1.45884	1.27056	0.910249	2.44732	1.21713	-1.00772	0.0031	0.00816048	yes	zinc
gene19250	NTN1	11.7362	24.2769	31.778	29.3495	16.303	7.42214	8.95374	14.5545	10.012	22.5378	11.2152	-1.00689	5e-05	0.000175437	yes	netrin-1
gene28812	LOC108635494	2.09215	3.8162	1.16174	0.661236	1.52248	20.7966	1.17916	1.13258	1.18991	2.35118	1.17103	-1.0056	0.0082	0.0198053	yes	uncharacterized
gene19291	LOC102176914	7.14989	10.6822	10.2213	7.6566	7.75155	2.96334	3.08726	6.23925	4.56113	9.32731	4.64713	-1.00512	5e-05	0.000175437	yes	protoheme
gene8634	SH3RF1	18.378	14.9799	13.0446	11.7044	10.6014	3.27573	5.74832	11.1844	6.04306	15.4284	7.68869	-1.00478	5e-05	0.000175437	yes	E3
gene21561	PRICKLE2	2.50708	2.78348	1.62041	2.52231	1.65137	2.94232	1.36106	0.941066	1.12565	2.298	1.14603	-1.00374	5e-05	0.000175437	yes	prickle-like
gene15424	PIK3C2A	8.86259	8.77738	7.70553	7.89219	8.93823	3.79956	3.64843	5.46049	3.45592	8.42714	4.20376	-1.00336	5e-05	0.000175437	yes	phosphatidylinositol
gene5547	TXNRD1	14.932	17.266	10.6928	9.21073	10.1869	7.40135	6.77409	7.80934	6.69825	14.2617	7.11828	-1.00254	0.004	0.0103075	yes	thioredoxin
gene9956	PHACTR2	1.76628	2.55009	2.36603	2.0227	3.38068	1.44905	1.00272	1.30064	1.01178	2.22181	1.10896	-1.00252	5e-05	0.000175437	yes	phosphatase
gene6365	C6H4orf32	9.87539	12.4268	9.37713	9.26565	7.14279	2.48907	5.97117	5.24003	4.51117	10.5334	5.25766	-1.00247	5e-05	0.000175437	yes	uncharacterized
gene5117	ZNF641	1.04154	1.50787	1.91124	1.28408	0.708076	0.285854	0.725532	0.942665	0.544702	1.483	0.740288	-1.00237	0.0069	0.0169434	yes	zinc
gene4571	HGF	14.4729	5.79141	7.44517	4.61324	9.31264	3.93424	4.52272	4.9738	4.25989	9.21265	4.60107	-1.00165	5e-05	0.000175437	yes	hepatocyte
gene17621	ZFHX3	1.35095	1.47782	2.17727	1.59237	1.81681	1.28609	0.883877	0.58427	1.01811	1.66428	0.83121	-1.00161	5e-05	0.000175437	yes	zinc
gene2757	CTH	363.136	180.815	87.2542	82.3168	95.7234	65.2506	116.438	121.986	75.2835	209.885	104.925	-1.00024	0.00025	0.000799463	yes	cystathionine
gene14476	FAM135A	1.02736	1.14832	1.34675	0.800021	1.09059	0.943106	0.59196	0.536353	0.622626	1.17111	0.585524	-1.00007	0.003	0.00791906	yes	protein
gene13588	PXMP4	2.97305	4.26421	4.02893	3.75258	3.97359	3.35942	7.3294	7.24858	7.87382	3.74584	7.50855	1.00324	5e-05	0.000175437	yes	peroxisomal
gene10571	ONECUT1	1.40012	1.96742	1.63782	1.02876	2.17183	7.26442	3.63559	1.62258	4.7269	1.66425	3.33744	1.00387	0.00455	0.0115999	yes	hepatocyte
gene8887	IL33	3.99908	1.58604	2.21896	6.28271	4.71874	12.4716	6.26526	4.52134	4.79296	2.59461	5.209	1.00549	0.00055	0.00166401	yes	interleukin-33
gene17695	LOC108638112	73.8284	48.5852	43.0615	85.6637	39.9457	56.1358	102.901	121.862	105.602	55.0189	110.502	1.00608	5e-05	0.000175437	yes	uncharacterized
gene24096	LAMTOR4	58.8028	66.2262	71.3783	80.6	71.6655	122.841	109.154	132.893	150.076	65.3009	131.156	1.00611	5e-05	0.000175437	yes	ragulator
gene23347	TMEM8A	19.3818	10.6348	9.322	8.04243	5.99967	29.5029	29.0672	16.3323	33.2603	13.0797	26.2948	1.00745	0.0164	0.0369981	yes	transmembrane
gene2108	INPP1	2.15471	1.99625	1.68381	2.6491	2.3341	8.23421	3.13439	2.44625	6.08757	1.94002	3.90129	1.00788	0.0032	0.00840177	yes	LOW
gene13385	TCEA2	2.01327	2.39943	2.2456	3.30312	1.91458	8.56977	4.91668	4.29255	4.12659	2.21379	4.45952	1.01037	0.00335	0.00876199	yes	transcription
gene23770	AQP8	208.998	63.3314	104.217	113.464	76.3961	445.375	346.356	228.75	179.39	125.188	252.247	1.01074	0.00025	0.000799463	yes	aquaporin-8
gene25459	RAB30	4.83736	1.50218	2.06016	1.22307	1.15025	3.79805	7.9524	2.55276	6.343	2.79267	5.63005	1.0115	5e-05	0.000175437	yes	ras-related
gene20227	LOC102185505	7.02866	4.96262	5.60533	6.03633	5.21007	13.1657	11.0956	9.7238	14.4792	5.85045	11.8035	1.01259	5e-05	0.000175437	yes	general
gene5581	LOC102190762	524.37	232.101	437.323	885.365	327.731	954.484	743.728	942.118	708.791	396.877	801.032	1.01317	0.00025	0.000799463	yes	protein
gene10017	LOC102177708	3.10221	0.226153	2.76265	2.46042	7.05169	2.70515	3.90512	4.51718	3.80208	2.02468	4.08883	1.01399	0.0094	0.0224097	yes	NKG2D
gene23870	CTF1	3.71305	5.79417	3.70483	6.98641	3.70523	8.21988	7.40907	4.68311	14.4491	4.39316	8.87305	1.01417	0.0026	0.00695142	yes	cardiotrophin
gene12485	LOC102178635	6.16709	2.62732	3.59269	4.59557	4.16146	10.1058	7.96687	4.77272	12.1509	4.11833	8.32091	1.01468	0.0059	0.0146892	yes	uncharacterized
gene19933	CBX8	0.299988	0.357415	0.69053	1.00455	0.578836	1.1038	0.634393	0.645045	1.42798	0.448098	0.905366	1.01469	0.0122	0.0283674	yes	chromobox
gene15583	C15H11orf52	7.02322	5.71235	8.69286	15.8234	14.29	15.2627	9.89303	13.6605	19.5098	7.124	14.4041	1.01572	0.00155	0.00432703	yes	uncharacterized
gene5815	BORCS5	5.23814	7.15145	6.25315	5.60112	5.52061	12.993	10.7358	13.2879	13.4627	6.19854	12.5387	1.01639	0.0005	0.00152298	yes	loss
gene27699	ARVCF	5.03608	5.62705	4.79612	10.4588	4.96985	14.9851	10.5943	6.71407	13.7952	5.14009	10.3983	1.01648	0.0001	0.000338981	yes	armadillo
gene5974	PTMS	425.984	592.103	527.176	568.332	344.601	771.14	933.896	1003.8	1170.2	513.784	1039.43	1.01655	0.00015	0.000496309	yes	parathymosin
gene6417	BDH2	30.4447	19.1788	25.7895	36.6903	27.1914	43.9161	53.9269	56.3025	41.4693	25.0723	50.7372	1.01695	5e-05	0.000175437	yes	3-hydroxybutyrate
gene536	LOC102188899	19.2051	8.1874	6.12702	11.7667	7.96849	23.926	29.9685	18.7048	18.8537	11.1451	22.5749	1.0183	5e-05	0.000175437	yes	uncharacterized
gene16090	TMEM201	3.57449	2.52601	3.25778	3.53084	1.5681	4.56407	7.24456	3.34712	8.26348	3.11133	6.30226	1.01834	0.0002	0.000649191	yes	transmembrane
gene28487	TMEM187	5.67444	3.42472	3.75416	5.55479	2.80707	15.8036	7.17913	8.51758	10.2161	4.27346	8.66699	1.02013	0.0018	0.00496464	yes	transmembrane
gene18657	SLC27A5	75.9111	28.872	39.2491	37.1359	13.8148	165.599	85.2033	77.5075	128.026	47.8865	97.2206	1.02164	5e-05	0.000175437	yes	bile
gene9519	ALLC	2.7063	0.488582	0.691736	0.449589	0.147365	6.74873	4.05971	2.19409	1.59567	1.29221	2.6238	1.02182	0.00925	0.0220882	yes	probable
gene2948	PALMD	2.76884	0.411442	1.46965	1.52262	1.70009	6.17813	6.33172	0.407605	2.66298	1.54583	3.13968	1.02223	0.0028	0.00743736	yes	palmdelphin
gene19117	CHRNE	9.13617	3.34381	7.03508	9.21534	5.3648	14.4593	13.3384	6.82632	19.2612	6.48774	13.1789	1.02245	0.0001	0.000338981	yes	acetylcholine
gene27716	SUV39H1	3.27653	8.10292	7.20859	4.52224	3.32778	12.0497	13.4392	9.61397	14.5114	6.18033	12.5594	1.02301	0.0001	0.000338981	yes	histone-lysine
gene17757	PSENEN	86.7986	92.545	94.2977	112.548	106.496	160.433	149.401	190.671	212.907	90.9805	184.965	1.02362	0.0001	0.000338981	yes	gamma-secretase
gene11782	THNSL2	2.83573	2.25173	2.64918	1.24146	1.43141	3.93476	8.85438	3.05323	3.74413	2.57222	5.23	1.0238	0.0001	0.000338981	yes	threonine
gene19399	COL1A1	1.38861	2.92315	1.27344	4.63906	21.1755	4.40797	7.19958	2.288	1.8154	1.85729	3.77644	1.02383	0.00025	0.000799463	yes	collagen
gene21380	SLC22A13	2.22048	0.480243	0.373952	0.478112	0.482418	1.44776	2.63817	1.38292	2.19771	1.02231	2.07873	1.02387	0.0029	0.00768162	yes	LOW
gene27068	BEX3	41.5472	35.4253	31.1268	44.7365	36.4216	82.3172	66.9774	80.9275	70.6719	35.942	73.1118	1.02443	5e-05	0.000175437	yes	protein
gene17720	LGI4	8.66305	1.63433	4.28002	2.82625	3.82815	8.02829	15.3097	4.88202	9.32839	4.84627	9.86408	1.02531	0.0003	0.000947299	yes	leucine-rich
gene19977	ST6GALNAC2	1.65388	1.56221	1.58626	2.02148	2.21382	5.47394	3.01121	1.80887	4.90156	1.59669	3.24996	1.02534	0.00215	0.00584145	yes	alpha-N-acetylgalactosaminide
gene18171	SPHK2	15.7799	18.6607	9.76467	27.3463	16.1605	45.3477	27.6053	19.2261	42.727	14.6992	29.9422	1.02645	5e-05	0.000175437	yes	sphingosine
gene13534	TPX2	10.414	2.25135	1.94561	3.74801	2.75092	16.0049	11.1987	5.65309	12.7757	4.85801	9.90339	1.02756	0.0002	0.000649191	yes	targeting
gene28295	LOC108633180	12.8328	9.70536	0.0636075	12.5295	3.76569	29.4359	19.295	12.9122	13.6441	7.51659	15.3293	1.02815	0.0004	0.00123825	yes	LOC108633180
gene21854	TMEM42	6.7253	5.24723	5.53617	9.89806	5.61557	13.832	10.6571	8.93319	15.9238	5.82129	11.875	1.02851	0.00085	0.00248841	yes	transmembrane
gene17227	NUDT7	4.42025	1.57602	2.3278	3.74915	1.81641	7.8835	5.16201	4.36575	7.36424	2.76748	5.64831	1.02925	0.00255	0.00682949	yes	peroxisomal
gene5185	PTPRR	2.16269	1.0071	1.07986	0.484243	0.799538	2.5483	2.68988	4.36548	1.56537	1.41293	2.8847	1.02973	0.001	0.00288981	yes	receptor-type
gene12623	SPRY2	12.717	8.68905	5.58711	8.27498	9.32575	16.7599	16.4906	15.1727	23.1382	8.97538	18.3256	1.02982	5e-05	0.000175437	yes	protein
gene24722	CSGALNACT1	0.984676	0.467486	0.325037	0.768346	1.31871	1.14205	1.73456	1.2531	0.621244	0.590919	1.20666	1.02999	0.007	0.017166	yes	chondroitin
gene2376	HEYL	0.725996	2.85305	1.22012	3.2533	4.26428	3.34543	5.34081	1.7966	2.61926	1.59594	3.26018	1.03055	0.0011	0.00315572	yes	hairy/enhancer-of-split
gene11127	CIDEB	189.606	159.753	122.963	84.0482	34.046	382.874	306.407	284.215	368.925	157.046	320.879	1.03084	0.00015	0.000496309	yes	cell
gene10157	LOC106502505	2.70098	0.81251	2.22527	1.87175	3.04935	4.45181	5.40298	2.032	4.22909	1.90778	3.89804	1.03086	0.01065	0.0250813	yes	uncharacterized
gene3472	DPM3	162.577	150.665	196.285	204.559	196.163	264.944	260.911	404.521	369.305	169.4	346.167	1.03104	5e-05	0.000175437	yes	dolichol-phosphate
gene17783	LOC102175610	19.2673	8.06239	8.02376	10.2396	10.9015	18.6998	17.364	33.2223	21.1975	11.7545	24.0207	1.03106	0.0033	0.00864379	yes	cytochrome
gene955	C1H21orf33	133.822	105.647	112.297	169.753	124.023	243.271	249.97	237.15	227.986	116.955	239.148	1.03195	5e-05	0.000175437	yes	ES1
gene23414	MEIOB	0.732074	0.614007	0.426077	0.246108	0.165918	1.35437	0.523646	2.05769	1.01758	0.589249	1.2049	1.03197	0.01	0.0236892	yes	meiosis-specific
gene24923	PRIMPOL	3.53564	3.254	2.57178	3.64532	3.55877	8.97248	6.16763	5.05572	7.81221	3.11264	6.36498	1.03202	0.0004	0.00123825	yes	DNA-directed
gene3702	APOA2	12868.7	11800.1	11333.3	18489.6	16479.6	28208.5	21120	30333.1	21766.6	11970.1	24495.4	1.03307	0.017	0.0382107	yes	apolipoprotein
gene25006	LOC108634131	3.64175	1.52693	1.65857	0.143293	0.915758	0.13152	7.11797	4.08727	2.70081	2.26993	4.64855	1.03413	0.02225	0.0486147	yes	6-pyruvoyl
gene3270	ANXA9	5.02117	1.91417	2.46714	5.13846	3.42015	8.02469	6.11964	6.89348	6.13093	3.12607	6.40314	1.03443	0.00025	0.000799463	yes	annexin
gene7582	PCSK4	0.553069	0.49583	0.31606	0.500881	0.29778	1.21737	0.957566	0.236773	1.58787	0.453861	0.929753	1.0346	0.021	0.0461761	yes	proprotein
gene6962	HS3ST1	0.932562	0.890885	0.796856	0.852709	2.35607	2.05165	1.29835	1.37236	2.66844	0.871223	1.7855	1.03521	0.0211	0.0463704	yes	heparan
gene8269	HOOK2	2.20692	2.59374	3.42868	5.28035	3.47892	6.74188	6.64779	5.17712	4.96123	2.73594	5.61279	1.03668	0.0003	0.000947299	yes	protein
gene19193	NAA38	12.7033	10.5135	11.65	13.6294	14.6915	22.7221	20.9543	23.9761	26.1779	11.5924	23.7832	1.03676	0.00025	0.000799463	yes	N-alpha-acetyltransferase
gene9042	TMEM8B	1.11952	0.431799	0.287624	0.666573	0.436581	1.66982	1.31367	0.835809	1.60519	0.61145	1.25524	1.03765	0.00875	0.0210064	yes	transmembrane
gene25502	FANCF	1.47756	1.0648	1.97351	2.55533	3.13908	2.19742	1.03306	3.90349	4.27316	1.50127	3.08219	1.03777	0.00375	0.00971703	yes	Fanconi
gene22883	B3GALT4	7.44789	5.53162	7.59619	7.99836	4.63414	23.343	13.3391	12.5328	16.1364	6.84066	14.048	1.03816	0.00035	0.0010934	yes	beta-1
gene19631	DHX58	3.97259	3.11701	3.02929	6.93725	2.61332	9.71518	4.57048	10.3053	5.76931	3.36437	6.90939	1.03822	0.00025	0.000799463	yes	probable
gene14351	LOC102177047	0.430856	0.846166	0.589384	0.288209	0.269848	1.33951	2.40122	0.362504	1.05466	0.620594	1.27537	1.03919	0.00975	0.0231598	yes	ankyrin
gene25486	AQP11	4.41182	0.973998	3.04831	3.08237	1.49775	8.23842	5.08053	6.26848	5.87865	2.80382	5.7625	1.0393	0.01065	0.0250813	yes	aquaporin-11
gene21222	ANKRD9	59.5814	54.9098	45.5314	52.5993	29.0709	82.2682	145.976	71.4421	109.962	53.2066	109.426	1.04028	5e-05	0.000175437	yes	LOW
gene16855	RILPL2	6.50691	4.66074	6.06386	7.91299	6.3584	14.5361	7.60389	11.7636	15.9897	5.72891	11.8273	1.04579	0.00025	0.000799463	yes	RILP-like
gene18686	HLF	6.00907	1.32822	1.75342	1.55407	0.670323	9.64723	8.15469	3.24259	7.27531	3.02246	6.24054	1.04595	0.00525	0.0132155	yes	hepatic
gene26070	LMNTD2	0.701094	0.639426	0.471313	0.804635	0.4627	1.3477	1.51581	0.925888	1.2796	0.602436	1.24404	1.04616	0.0092	0.0219849	yes	lamin
gene5650	LOC102180290	4.1516	3.26825	2.94322	5.54874	3.00893	8.69688	5.63617	9.72072	5.9132	3.44561	7.11706	1.04652	0.00025	0.000799463	yes	ubl
gene20866	PPCDC	2.0663	2.90008	2.11787	4.05003	3.67105	6.33527	2.92594	5.20552	6.41343	2.35553	4.86591	1.04666	0.00085	0.00248841	yes	phosphopantothenoylcysteine
gene13220	NXT1	2.26429	4.04065	1.85548	4.66605	4.2871	4.14761	4.93317	6.45781	5.36974	2.71361	5.60668	1.04693	0.00735	0.017936	yes	NTF2-related
gene1167	WNT4	1.87578	0.796742	1.45749	1.20582	0.849666	3.57158	4.39614	1.52597	2.57359	1.37304	2.83895	1.04799	0.0008	0.00235194	yes	protein
gene5948	RBP5	106.876	97.3874	79.0643	160.249	109.498	191.925	190.798	190.333	201.803	94.205	194.952	1.04925	5e-05	0.000175437	yes	retinol-binding
gene23883	PRSS53	12.2965	14.1149	9.49934	20.2888	16.7787	25.0049	30.1408	12.4674	31.3635	11.9406	24.723	1.04998	0.0002	0.000649191	yes	serine
gene16532	MIF	89.0815	57.1937	72.8083	99.0081	93.7681	108.26	197.363	125.987	127.949	72.8386	150.876	1.05059	5e-05	0.000175437	yes	macrophage
gene19537	RARA	13.4658	16.6573	17.1505	17.0407	8.86736	25.8262	34.1296	21.446	41.9854	15.7175	32.6157	1.05319	5e-05	0.000175437	yes	retinoic
gene13030	ACBD5	15.4216	5.51188	7.64865	14.4552	4.83035	28.9997	20.5818	13.2263	25.1826	9.50271	19.7215	1.05336	5e-05	0.000175437	yes	acyl-CoA-binding
gene23369	FAM173A	25.2429	25.5607	22.2441	37.9043	24.8928	65.1142	53.7112	40.3959	56.7804	24.2877	50.45	1.05463	5e-05	0.000175437	yes	protein
gene5635	TST	325.086	194.633	254.162	265.136	195.946	510.607	514.964	543.249	542.258	257.291	535.276	1.05688	0.001	0.00288981	yes	thiosulfate
gene26627	SAT1	322.05	211.399	229.265	424.986	268.71	725.753	511.031	557.482	511.352	253.586	528.404	1.05917	5e-05	0.000175437	yes	diamine
gene28891	LOC102187821	6.15401	2.05682	4.13716	6.89838	3.79077	6.60765	5.88324	9.37396	10.3302	4.10512	8.55988	1.06017	0.0006	0.00180326	yes	sodium-dependent
gene20001	CDK3	14.8664	7.16831	12.463	8.45934	7.64049	20.3704	33.1879	9.79229	28.6137	11.4689	23.9234	1.0607	5e-05	0.000175437	yes	cyclin-dependent
gene28865	LOC106503395	0.419081	0.357181	0.191665	0.722932	0.72826	1.73999	0.986335	0.347468	0.68282	0.321851	0.673903	1.06615	0.00755	0.0183825	yes	LOW
gene3194	NUDT17	3.84088	6.85922	5.448	3.18085	4.45145	7.57823	10.8721	10.7044	12.0733	5.36921	11.2534	1.06758	0.0007	0.00207955	yes	nucleoside
gene19877	LOC102178856	23.3454	13.1927	21.0519	24.9148	24.567	40.9987	39.3226	43.0571	37.813	19.1462	40.2002	1.07015	5e-05	0.000175437	yes	centromere
gene15452	LOC106502886	0.34609	0.279179	0.12252	0.15498	0.603575	0.694495	0.817227	0.224069	0.521497	0.248658	0.522165	1.07034	0.01515	0.0344391	yes	uncharacterized
gene9348	GADD45G	89.3825	68.0171	77.8617	83.9065	32.7814	533.929	358.126	108.464	25.2223	78.2184	164.3	1.07076	0.00045	0.00138147	yes	growth
gene26058	PDDC1	4.96419	4.26251	4.15777	7.75285	2.90355	8.57481	9.50251	5.54111	12.9189	4.45012	9.34774	1.07077	0.00365	0.0094788	yes	Parkinson
gene14307	SQLE	75.5579	52.0031	51.197	80.8959	43.532	38.5792	138.398	182.581	52.4018	59.4342	124.922	1.07166	5e-05	0.000175437	yes	squalene
gene16754	TBX3	8.8434	12.0341	19.7021	24.6687	8.24111	19.3706	31.4585	18.835	34.5726	13.4905	28.3707	1.07246	5e-05	0.000175437	yes	T-box
gene5363	ERBB3	9.00476	2.19001	3.32967	3.35462	2.08437	26.427	10.5361	2.51975	17.3493	4.82895	10.1606	1.07321	5e-05	0.000175437	yes	receptor
gene23570	ROGDI	9.54376	5.89597	6.39037	9.66194	4.09649	24.3206	16.3929	17.7721	11.4982	7.25806	15.2732	1.07335	5e-05	0.000175437	yes	protein
gene4302	POLD2	2.28972	1.49029	1.78936	1.88382	2.05655	6.59571	4.42617	3.08589	4.14369	1.85167	3.89695	1.07352	0.0022	0.00596475	yes	DNA
gene19171	FGF11	2.10941	0.74086	1.5844	3.36309	1.83843	4.01184	5.02715	1.23801	3.02267	1.4743	3.10308	1.07367	0.0003	0.000947299	yes	fibroblast
gene19084	TXNDC17	114.227	123.128	105.801	163.465	150.915	207.585	161.453	340.467	215.712	114.097	240.153	1.0737	5e-05	0.000175437	yes	thioredoxin
gene27070	BEX2	86.142	91.2834	93.0147	97.4024	62.6182	212.111	190.794	191.406	184.075	89.9162	189.384	1.07466	5e-05	0.000175437	yes	protein
gene27846	SUSD2	1.24051	2.22443	1.18963	6.01107	1.99814	1.99614	6.47323	2.26687	1.02334	1.54776	3.2622	1.07567	0.0012	0.00341705	yes	sushi
gene11753	SLC20A1	16.411	9.41967	7.67388	5.6252	6.32612	24.8833	35.8364	11.1038	23.3549	11.1401	23.4888	1.07622	5e-05	0.000175437	yes	sodium-dependent
gene8035	ALKBH7	16.6301	15.9897	11.9808	16.5307	13.9212	33.868	28.7004	29.0011	35.8725	14.8297	31.2939	1.07739	0.0001	0.000338981	yes	alpha-ketoglutarate-dependent
gene19079	XAF1	13.2204	7.68381	5.75268	16.5475	9.23717	9.45834	5.52518	41.2088	9.13805	8.86335	18.7168	1.07841	0.00015	0.000496309	yes	XIAP-associated
gene18157	EMP3	2.3919	1.21033	1.94921	2.11782	6.14158	5.17099	6.29713	3.26365	2.11119	1.84562	3.90136	1.07987	0.0188	0.0418118	yes	epithelial
gene7520	LECT2	972.735	563.001	708.954	892.658	502.726	1900.11	1584.48	1717.59	1415.75	746.295	1577.95	1.08023	5e-05	0.000175437	yes	leukocyte
gene15279	APBB1	1.42406	3.96379	1.58026	1.67163	1.79373	2.20909	3.57397	6.6567	4.41712	2.31722	4.90137	1.08079	0.0003	0.000947299	yes	amyloid
gene19707	NAGS	46.1098	40.807	32.2897	64.0589	24.404	59.3746	110.098	62.151	78.7592	39.6357	83.9077	1.082	5e-05	0.000175437	yes	N-acetylglutamate
gene11072	AJUBA	6.86716	13.6114	11.8469	11.7165	5.19709	16.8678	21.9765	17.159	28.9434	10.7479	22.7629	1.08262	5e-05	0.000175437	yes	LIM
gene16599	GATSL3	22.5658	26.1847	26.1988	25.0921	12.234	61.8081	45.7661	39.196	73.0359	24.9193	52.8309	1.08412	5e-05	0.000175437	yes	GATS-like
gene27094	SLC25A53	0.538881	0.295413	0.354414	1.79035	1.03163	1.1095	0.440468	0.958089	1.10735	0.395215	0.838441	1.08507	0.01205	0.0280584	yes	solute
gene22513	LOC102170045	0.385478	9.24892	0.636966	0.149066	0.263664	1.83478	1.24243	0.68771	19.754	3.41666	7.24914	1.08523	0.00775	0.018815	yes	BOLA
gene27920	LOC106501861	10.0018	4.17418	7.31247	8.67598	4.23494	13.9333	6.48776	16.2235	22.5989	7.14396	15.1599	1.08547	0.0009	0.00262298	yes	uncharacterized
gene152	SMIM11A	24.8172	23.9233	16.8177	19.5477	24.6957	43.3415	37.6457	50.0315	50.6716	21.7983	46.2781	1.08611	0.00025	0.000799463	yes	small
gene16796	HVCN1	3.70073	0.914772	2.56714	2.30146	1.08753	6.72624	5.69759	4.3146	5.15665	2.3878	5.07185	1.08683	0.00245	0.00658571	yes	voltage-gated
gene18746	LOC102186901	1.64668	3.27049	1.572	2.65619	1.34182	5.80595	5.48357	3.59391	4.63745	2.15785	4.5852	1.08739	0.0084	0.0202366	yes	DET1-
gene2428	SVBP	3.53815	3.12373	5.76864	4.78446	4.66745	8.87923	7.7787	7.44176	11.0417	4.13241	8.78229	1.08761	0.0059	0.0146892	yes	small
gene6598	LOC102172700	6.39604	6.17186	5.24257	5.04473	6.31655	11.1056	10.5616	10.7061	16.4037	5.92185	12.5981	1.08908	0.001	0.00288981	yes	uncharacterized
gene2252	RAB17	15.1974	7.21075	11.2652	17.3691	8.19027	39.8797	25.8103	23.5254	21.8844	11.1951	23.817	1.08913	5e-05	0.000175437	yes	ras-related
gene23462	PRSS33	1.07349	6.95723	8.61179	20.207	5.06115	16.7894	9.30533	9.24317	16.6807	5.53296	11.7809	1.09033	0.0005	0.00152298	yes	serine
gene2514	LOC102182848	7.8671	0.961939	0.515241	17.1408	4.22939	23.886	7.17471	2.36876	10.2561	3.10695	6.61703	1.09068	0.0119	0.0277373	yes	histone
gene22717	TTBK1	1.2381	1.7612	3.0161	1.40692	0.895633	1.91733	1.73729	1.90515	9.09516	1.99976	4.25913	1.09073	5e-05	0.000175437	yes	tau-tubulin
gene6497	PPM1K	10.6373	2.53164	1.88595	11.6798	5.01403	26.0938	15.3269	7.31892	9.2638	5.00567	10.6654	1.0913	5e-05	0.000175437	yes	protein
gene13841	SALL4	0.512808	0.23571	0.404324	0.416994	0.154293	1.65066	0.88345	0.496231	1.06497	0.383269	0.817214	1.09236	0.01	0.0236892	yes	sal-like
gene17776	CLIP3	0.48647	0.442735	0.308964	0.425959	0.639243	1.66308	1.29438	0.318073	1.01508	0.411696	0.877909	1.09249	0.0028	0.00743736	yes	CAP-Gly
gene27071	TCEAL8	54.318	65.3139	62.2058	82.3994	76.443	121.687	95.7769	151.475	138.285	60.4583	128.981	1.09315	5e-05	0.000175437	yes	transcription
gene18732	MKS1	0.836565	0.802882	1.25566	1.46202	1.64141	2.88805	1.79267	1.03974	3.31511	0.962484	2.05509	1.09437	0.0035	0.0091218	yes	Meckel
gene8999	PSAT1	51.3509	35.9908	41.8023	55.1812	28.9752	115.44	122.355	92.5294	59.5304	42.9371	91.7556	1.09557	5e-05	0.000175437	yes	phosphoserine
gene4902	PPP1R1A	90.7003	88.3903	71.3293	92.8702	60.0799	168.072	192.78	147.095	192.325	83.2635	177.946	1.09569	5e-05	0.000175437	yes	protein
gene8691	FZD3	1.05034	0.543779	0.371435	0.402765	0.370353	1.82901	1.27824	1.26704	1.6322	0.653549	1.39704	1.09601	0.0001	0.000338981	yes	frizzled-3
gene26067	IRF7	4.57484	6.01286	5.90651	13.5748	5.86517	9.72492	6.61648	21.7254	6.67559	5.48404	11.7245	1.09621	0.00015	0.000496309	yes	interferon
gene2452	C3H1orf210	9.96812	7.40895	9.77135	15.8799	12.3627	19.6078	19.6093	14.2161	23.9901	9.02592	19.3302	1.09871	5e-05	0.000175437	yes	type
gene27977	PSMG3	35.6578	43.7806	32.889	42.9781	38.8721	72.4811	74.6635	64.2226	100.436	37.3489	80.0253	1.09939	5e-05	0.000175437	yes	proteasome
gene24465	FBXL15	7.63219	10.2343	11.3131	14.124	8.2307	21.1266	18.5053	20.5602	23.0959	9.70149	20.7903	1.09963	0.00015	0.000496309	yes	F-box/LRR-repeat
gene27989	NRBP2	13.071	13.8493	14.1197	24.6978	11.5438	32.956	34.5928	14.2811	38.6661	13.645	29.258	1.10046	5e-05	0.000175437	yes	nuclear
gene24846	PPP1R3B	35.2647	50.7611	44.6636	62.383	21.532	7.05631	111.678	102.686	64.4881	43.4529	93.2562	1.10175	5e-05	0.000175437	yes	protein
gene17959	PAFAH1B3	1.29997	3.9155	2.61978	5.69134	5.02043	4.22377	6.46569	5.90824	4.37317	2.60531	5.6006	1.10412	0.0054	0.013557	yes	platelet-activating
gene23406	NME3	28.1565	26.6738	32.7042	42.8632	31.2731	66.6436	61.6311	54.7832	70.8324	29.1025	62.6148	1.10536	5e-05	0.000175437	yes	nucleoside
gene1223	MAN1C1	4.0373	3.37507	4.06023	13.8997	8.81459	10.7748	7.78613	10.2621	6.50811	3.81431	8.21487	1.10682	5e-05	0.000175437	yes	mannosyl-oligosaccharide
gene5488	LOC106502117	2.5716	1.44928	1.07165	1.95164	4.84241	1.57314	1.76768	2.24257	6.91269	1.69326	3.65279	1.1092	0.0018	0.00496464	yes	3-hydroxyisobutyrate
gene19460	SCRN2	5.71011	4.37375	3.74262	7.11652	3.08346	16.1171	9.78056	8.17425	11.7212	4.5972	9.92306	1.11003	0.0002	0.000649191	yes	secernin-2
gene14804	LARGE2	1.93086	1.95674	1.9504	1.98619	1.72366	5.68096	5.46014	2.58526	4.49123	1.94103	4.19027	1.11022	0.00035	0.0010934	yes	glycosyltransferase-like
gene26335	AR	8.20144	4.29338	3.1735	5.92389	1.52169	13.3132	8.71872	9.34816	15.5713	5.20969	11.2495	1.11059	5e-05	0.000175437	yes	androgen
gene13610	ACSS2	11.7644	10.2666	15.6425	47.959	18.9265	15.8843	17.4615	45.7802	17.6176	12.5247	27.0673	1.11177	5e-05	0.000175437	yes	acetyl-coenzyme
gene8476	BST2	8.06442	7.75165	5.12134	9.29745	7.74258	18.507	11.5964	14.6535	18.7871	6.96183	15.0638	1.11355	0.0005	0.00152298	yes	bone
gene20714	NMB	12.2454	3.43021	4.71439	6.8599	2.72773	15.173	22.1431	9.58131	12.177	6.77913	14.6723	1.11393	0.003	0.00791906	yes	neuromedin-B
gene6709	LOC102183584	12.8759	6.20665	11.5672	23.8839	24.5275	19.1542	15.882	27.0107	23.1478	10.1895	22.0953	1.11665	0.0001	0.000338981	yes	serine
gene25700	LOC106503733	0.381648	0.150332	0.134576	0.261302	0.136004	0.870781	0.325605	0.371807	0.739873	0.221623	0.480668	1.11693	0.00555	0.0138967	yes	uncharacterized
gene4643	AGR2	0.835362	1.2653	0.761759	1.13065	9.05251	3.42264	1.48469	1.53878	3.15516	0.951801	2.06619	1.11824	0.0165	0.0371981	yes	anterior
gene16943	TDO2	108.011	55.2929	22.8127	25.2863	9.25032	168.584	154.519	120.316	127.535	61.8872	134.54	1.12032	5e-05	0.000175437	yes	tryptophan
gene20002	TEN1	82.5769	53.7551	84.1605	93.5457	81.7665	142.619	144.462	152.947	179.71	73.3041	159.569	1.12221	5e-05	0.000175437	yes	CST
gene27733	UPB1	209.513	149.034	213.258	337.749	129.027	418.593	339.474	488.203	409.61	190.103	413.916	1.12256	5e-05	0.000175437	yes	beta-ureidopropionase
gene8048	TNFSF9	0.738971	0.793235	0.248622	0.593341	0.723542	1.22335	1.47945	1.11041	1.27007	0.5922	1.2906	1.12389	0.0066	0.0162778	yes	tumor
gene26061	TMEM80	2.04574	6.52245	3.79658	8.98944	4.50519	5.76871	7.87511	7.91902	11.0078	4.11157	8.96316	1.12432	0.00125	0.00354666	yes	transmembrane
gene8227	PALM3	8.61414	13.3215	12.6393	13.4621	7.66732	31.1276	21.1217	10.7887	43.0676	11.4957	25.0634	1.12449	0.00025	0.000799463	yes	paralemmin-3
gene14426	FBXL6	6.5329	5.89751	4.24287	8.43391	5.293	16.1842	15.5238	8.19568	12.5187	5.5439	12.1132	1.12761	5e-05	0.000175437	yes	F-box/LRR-repeat
gene17649	C18H19orf12	7.47281	6.21065	5.98469	3.7289	2.4687	5.36224	16.4958	8.77732	17.5155	6.53936	14.3031	1.1291	5e-05	0.000175437	yes	protein
gene6758	LOC102173083	26.1065	6.30872	21.3192	56.1643	33.1825	38.3457	43.4352	28.8062	44.6379	17.863	39.0755	1.12929	5e-05	0.000175437	yes	UDP-glucuronosyltransferase
gene26057	CEND1	0.894133	1.30235	0.998953	0.173959	0.0781347	0.586365	3.91386	0.974393	2.07154	1.06248	2.32523	1.12994	0.0047	0.0119517	yes	cell
gene20678	PLIN1	1.0647	1.06182	0.744885	0.624698	0.621966	1.17094	2.27169	0.630394	3.35167	0.954756	2.08989	1.13022	0.00135	0.00380906	yes	perilipin-1
gene14839	C15H11orf74	11.1253	7.81163	8.12735	9.07837	13.1032	22.1734	19.7572	21.7449	17.4613	8.99836	19.7215	1.13204	5e-05	0.000175437	yes	uncharacterized
gene18172	DBP	32.748	8.5727	12.0078	22.6803	8.5349	122.64	53.1915	31.5337	31.6306	17.7303	38.8971	1.13344	5e-05	0.000175437	yes	D
gene15784	LOC102186914	49.7028	89.6128	9.6639	75.4611	43.8215	74.5791	111.628	91.6426	121.99	49.5484	108.76	1.13423	0.0003	0.000947299	yes	putative
gene15903	TAF1A	1.77268	1.6659	0.837872	1.46087	1.56533	2.41346	2.77662	2.27123	4.29685	1.42201	3.12456	1.13573	0.00255	0.00682949	yes	TATA-box
gene26230	LOC106503821	1.20213	0.939472	1.26865	3.27235	1.31906	2.20985	0.793668	4.04297	2.60633	1.13378	2.49185	1.13607	0.0187	0.0416167	yes	uncharacterized
gene26086	LOC108634238	269.614	122.018	163.944	416.476	178.957	351.112	171.65	676.392	365.365	184.712	406.23	1.13702	5e-05	0.000175437	yes	interferon-induced
gene5800	HEBP1	118.189	103.072	129.644	142.148	71.0142	352.088	295.157	225.958	246.605	116.665	256.698	1.1377	5e-05	0.000175437	yes	heme-binding
gene21780	NME6	4.1068	5.31441	5.38416	7.70086	6.14752	9.78765	6.94823	9.75267	15.761	4.9225	10.8578	1.14127	0.0006	0.00180326	yes	nucleoside
gene7964	TJP3	0.682173	0.723525	1.05896	1.61515	2.11007	2.77739	1.61734	1.33586	2.45811	0.81939	1.80938	1.14287	0.00105	0.00302268	yes	tight
gene13679	LOC108637424	9.04154	5.81754	7.93868	11.1311	8.24205	21.507	21.4202	14.0208	14.6494	7.57947	16.7463	1.14367	0.0088	0.0211176	yes	uncharacterized
gene18114	PRKD2	7.86398	6.60749	5.51392	8.55195	4.99858	22.4271	13.3917	10.0928	20.4629	6.64501	14.6938	1.14486	5e-05	0.000175437	yes	serine/threonine-protein
gene11073	C10H14orf93	0.831943	0.399356	0.702305	0.459454	0.5599	3.07487	1.54721	0.772317	1.93528	0.642833	1.42223	1.14563	0.00475	0.0120682	yes	uncharacterized
gene5993	SCNN1A	0.510222	0.564931	0.550678	1.45177	2.11026	1.33703	1.01402	1.17125	1.39224	0.540562	1.19654	1.14633	0.00315	0.00828188	yes	amiloride-sensitive
gene28842	LOC108635517	5.26424	4.60795	4.18912	5.09763	5.37504	6.73399	19.3574	3.91885	7.71547	4.67522	10.3525	1.14687	5e-05	0.000175437	yes	LOW
gene21870	TMCC1	6.60889	4.78361	5.31629	5.95834	3.52715	16.3121	19.5194	7.3029	10.0541	5.55529	12.3232	1.14944	5e-05	0.000175437	yes	transmembrane
gene12629	SLAIN1	0.528637	0.720336	1.23387	1.48989	1.23817	1.2267	1.0411	3.34517	1.09006	0.825398	1.83352	1.15145	0.00255	0.00682949	yes	SLAIN
gene19901	OXLD1	2.45751	1.44783	2.77969	3.72877	2.42062	5.21967	3.95561	4.13316	6.68473	2.2224	4.9406	1.15257	0.00095	0.00275574	yes	oxidoreductase-like
gene11108	FITM1	1.48647	1.77601	1.82463	2.46948	2.18696	5.58955	5.63802	1.52513	4.09318	1.69136	3.76107	1.15296	0.0012	0.00341705	yes	fat
gene24638	IFIT3	3.9206	4.45388	6.86129	8.80095	9.46028	21.9412	4.93076	12.5308	16.2385	5.06514	11.2758	1.15456	5e-05	0.000175437	yes	interferon-induced
gene27686	SLC25A1	83.3048	104.062	118.887	129.52	54.8352	212.208	201.329	213.611	262.836	101.821	226.675	1.15459	5e-05	0.000175437	yes	tricarboxylate
gene19413	FAM117A	0.930035	1.11321	0.844805	1.86141	1.58731	3.98093	2.38596	1.3551	2.65892	0.960276	2.13944	1.15571	0.00115	0.00328631	yes	protein
gene24145	BRI3	73.6578	74.7707	84.2905	92.7488	61.1148	181.746	181.99	137.639	195.966	77.3731	172.393	1.15579	5e-05	0.000175437	yes	brain
gene16440	IRF6	8.39959	1.72788	2.51158	4.58063	1.3676	32.918	13.7068	3.82033	10.495	4.20216	9.36324	1.15588	0.00025	0.000799463	yes	interferon
gene11469	WBP1	20.7404	10.1388	14.6108	18.8418	12.7945	38.7915	30.1337	30.6858	39.9731	15.1238	33.7079	1.15627	5e-05	0.000175437	yes	WW
gene17092	ARHGAP10	11.135	2.08789	2.43946	2.30798	3.76585	5.46356	15.0601	5.62529	14.0579	5.20748	11.6111	1.15685	5e-05	0.000175437	yes	rho
gene5271	ATP23	8.89803	4.07537	8.15743	12.4667	6.54603	25.2499	12.1945	14.2551	20.3986	7.02487	15.6685	1.15732	5e-05	0.000175437	yes	mitochondrial
gene1751	TMEM177	1.19386	1.40235	1.58097	3.32145	1.24521	4.19861	1.952	2.567	4.75443	1.3888	3.10156	1.15915	0.0049	0.0124166	yes	transmembrane
gene6077	PDXP	4.73336	3.4013	6.42092	7.35443	3.43154	14.1292	13.0657	6.76073	12.5286	4.83889	10.8151	1.1603	0.0001	0.000338981	yes	pyridoxal
gene12815	LOC102184634	0.663196	0.331958	0.207199	0.260798	0.215589	1.39867	2.42642	0.0340801	0.219494	0.399788	0.894445	1.16176	0.0154	0.0349519	yes	phosphatidylinositol
gene23428	SLC9A3R2	36.9076	20.4142	10.8424	20.7351	14.834	112.317	57.6275	46.1625	47.9826	22.6654	50.7492	1.16289	5e-05	0.000175437	yes	Na(+)/H(+)
gene22618	LOC102174444	1.3197	0.354466	0.625423	1.94115	0.955129	4.30141	0.898331	1.47335	2.74774	0.764528	1.7124	1.16338	0.0047	0.0119517	yes	glutathione
gene27199	LOC102184932	3.66143	1.55415	2.40937	1.60099	1.84289	6.69283	5.65169	6.10735	5.22885	2.53501	5.68181	1.16436	0.00245	0.00658571	yes	radial
gene4951	CSAD	48.3281	22.1268	49.7285	109.657	58.3392	91.2082	109.246	122.138	36.8432	39.9536	89.7252	1.16719	0.00015	0.000496309	yes	cysteine
gene5533	ASCL1	10.6211	2.48264	1.34151	2.88977	0.534981	21.9887	13.9725	12.544	5.73937	4.80308	10.7873	1.1673	5e-05	0.000175437	yes	achaete-scute
gene7902	SLC22A5	17.7743	17.8797	9.95899	5.84841	3.77237	6.00775	71.7884	18.3285	11.8682	15.1671	34.0676	1.16746	0.0024	0.00646134	yes	solute
gene11770	PAX8	1.33261	0.391304	0.347341	0.779911	0.169222	5.02359	2.09834	0.624866	1.91862	0.688671	1.55111	1.17142	0.012	0.0279555	yes	paired
gene10566	MYO5C	0.235628	0.394053	0.412286	1.26781	1.02058	1.41048	0.506148	0.733886	1.09333	0.346431	0.780487	1.17181	0.00085	0.00248841	yes	unconventional
gene22566	HSP70.1	546.094	394.028	256.622	242.828	236.313	493.975	1648.48	686.154	348.076	397.924	896.506	1.17182	0.00305	0.00803878	yes	heat
gene16851	C17H12orf65	5.19686	4.13608	5.59151	11.2738	10.5418	7.44372	7.75487	10.6099	15.0694	4.96184	11.1832	1.17239	0.00055	0.00166401	yes	probable
gene17220	LOC108637952	238.91	200.706	228.638	735.209	500.367	662.226	320.054	430.454	746.712	222.177	500.768	1.17243	0.0001	0.000338981	yes	phosphatidylethanolamine-binding
gene3637	IGSF9	0.365037	0.231818	0.0706304	0.221567	0.399846	0.617052	0.491019	0.422816	0.584728	0.22196	0.501101	1.1748	0.0076	0.0184915	yes	LOW
gene964	C1H21orf2	5.37869	3.54647	3.97044	6.32157	5.09473	19.0072	14.1362	5.91427	8.9271	4.28749	9.68452	1.17555	0.0001	0.000338981	yes	protein
gene2209	ANKMY1	0.811101	0.644337	0.59521	0.896731	0.634452	2.08595	2.53465	1.03986	1.03552	0.681815	1.54062	1.17606	0.0028	0.00743736	yes	ankyrin
gene24624	LOC108634030	2.57971	2.93251	0.701459	5.97466	2.95253	5.74898	4.65443	4.52563	4.79623	2.06637	4.67404	1.17757	0.01745	0.0391225	yes	glycine
gene26506	MID1IP1	16.0915	3.87987	4.71162	5.08585	6.33282	6.32705	30.2207	11.422	13.9129	8.20658	18.5652	1.17775	5e-05	0.000175437	yes	mid1-interacting
gene2333	EVA1B	28.2104	15.0162	18.2725	24.6797	20.729	65.2864	46.1447	41.6258	50.5808	20.4468	46.2651	1.17805	5e-05	0.000175437	yes	protein
gene8080	FBN3	0.492999	0.0245617	0.405001	3.24665	0.833618	1.49616	1.10857	0.552732	0.417555	0.306665	0.694837	1.18001	0.00145	0.0040693	yes	fibrillin-3
gene12820	NEK3	0.508505	0.631563	0.30267	0.60655	0.742286	1.54834	0.905617	1.02374	1.32116	0.479748	1.08714	1.18019	0.00485	0.0122994	yes	serine/threonine-protein
gene18535	TTYH1	0.457526	0.601477	0.361533	0.287034	0.257458	0.672962	0.979387	0.648854	1.57414	0.472349	1.07062	1.18053	0.01415	0.0324206	yes	protein
gene28272	LOC108635051	3.83893	0	2.77189	0	1.02735	6.849	7.96478	4.94119	2.01005	2.19747	4.98652	1.18219	0.0124	0.0287857	yes	neural
gene23071	LOC102184211	1.51844	0.761359	0.592349	1.37863	0.819684	4.47639	2.14318	1.1558	3.18549	0.954978	2.16763	1.18258	5e-05	0.000175437	yes	desmocollin-2
gene26288	RGAG4	43.3327	21.4324	24.4058	17.2909	9.91687	86.3497	74.2607	52.7664	74.2724	29.6473	67.3027	1.18276	5e-05	0.000175437	yes	retrotransposon
gene12266	AK1	6.63281	6.02635	5.47505	5.53431	4.82896	13.7569	15.4102	13.0807	12.538	6.02942	13.7198	1.18617	0.00015	0.000496309	yes	adenylate
gene18235	PNKP	9.16281	8.56077	10.1573	18.0863	16.8972	23.6957	31.9189	12.7703	18.4649	9.26958	21.1057	1.18706	5e-05	0.000175437	yes	bifunctional
gene24756	IDO2	23.7576	21.5449	10.099	16.4802	14.2735	66.1933	38.5977	48.4053	38.5334	18.4223	41.9926	1.18868	5e-05	0.000175437	yes	indoleamine
gene22366	LOC102169815	2.32002	3.19162	2.2854	1.95379	3.11349	8.23602	5.03253	6.09565	6.54634	2.59255	5.91174	1.18921	0.00015	0.000496309	yes	uncharacterized
gene21573	FHIT	4.12831	2.40385	1.49495	2.66949	3.58425	4.23886	7.42165	5.83317	4.96377	2.66906	6.09185	1.19055	0.0026	0.00695142	yes	bis(5'-adenosyl)-triphosphatase
gene12906	KBTBD7	1.43052	0.908024	0.985593	1.24058	1.08391	4.07464	2.94031	1.52154	3.0846	1.10521	2.52253	1.19055	5e-05	0.000175437	yes	kelch
gene19197	LOC108638214	0.307843	0.527158	0.350543	0.204832	0.298238	0.711638	1.56888	0.354735	0.776725	0.394205	0.902115	1.19437	0.01615	0.036479	yes	uncharacterized
gene17401	ORC6	1.81451	1.01413	0.981512	1.40197	1.62743	2.93502	1.61883	3.11429	3.94007	1.26682	2.90166	1.19566	0.00215	0.00584145	yes	origin
gene22794	CCDC167	94.8404	40.0876	72.467	92.613	66.0835	112.13	112.61	149.613	210.197	68.9493	158.015	1.19645	5e-05	0.000175437	yes	coiled-coil
gene14545	FAM111B	0.321263	0.26988	0.204414	0.210785	0.560183	1.61519	0.588476	0.581597	0.642977	0.264522	0.606336	1.19673	0.00345	0.00900172	yes	protein
gene8883	GLDC	18.3542	30.0018	21.1805	37.8944	8.66652	25.9322	64.3174	41.5202	52.8365	23.1213	53.0476	1.19806	5e-05	0.000175437	yes	glycine
gene5973	LAG3	1.88416	3.11345	2.95264	1.56138	1.15578	1.18415	8.97872	3.03355	6.15677	2.64334	6.07146	1.19968	0.0001	0.000338981	yes	lymphocyte
gene12752	LOC102186026	1.23388	2.17264	1.76447	1.54798	1.75446	4.41156	2.45044	3.2561	6.10343	1.71933	3.94993	1.19998	0.01165	0.0272162	yes	uncharacterized
gene15550	C15H11orf71	54.9323	40.0306	55.3595	66.3996	50.294	130.888	98.523	115.336	129.524	49.9767	114.851	1.20043	0.0005	0.00152298	yes	uncharacterized
gene19842	RAB40B	0.554846	0.39144	0.13929	0.499414	0.194921	2.13561	0.342733	0.702405	1.43742	0.360986	0.830436	1.20193	0.02175	0.0476289	yes	ras-related
gene23841	QPRT	164.125	96.6964	117.224	162.289	42.4565	304.511	279.115	248.225	337.724	125.69	289.274	1.20257	5e-05	0.000175437	yes	nicotinate-nucleotide
gene19879	LOC108638232	0.667671	0.201271	0.870419	0.614503	0.439358	1.22802	1.7084	1.36747	0.907655	0.578179	1.33203	1.20404	0.02135	0.0468559	yes	uncharacterized
gene21147	SLC25A47	567.346	563.539	499.711	275.581	306.148	547.827	1603.32	827.487	1307.37	542.157	1249.53	1.2046	0.0003	0.000947299	yes	solute
gene24912	C27H4orf47	0.576176	0.150285	0.501651	0.409972	0.357318	1.32263	0.788012	0.681693	1.34579	0.40826	0.941439	1.20538	0.0206	0.045388	yes	UPF0602
gene15457	TBCEL	9.54184	2.59625	2.76261	3.81219	2.80654	23.6569	13.6155	6.48061	14.0916	4.95424	11.4272	1.20573	5e-05	0.000175437	yes	tubulin-specific
gene2308	TMEM35B	0.281519	0.408934	0.487136	0.55659	0.598097	0.925091	0.878315	1.36661	0.455799	0.391511	0.903705	1.2068	0.01775	0.0397193	yes	uncharacterized
gene17768	HCST	2.30014	1.56603	1.34945	1.14204	1.56315	4.87825	4.2317	4.48534	3.25443	1.73415	4.00404	1.20723	0.01055	0.02487	yes	hematopoietic
gene10391	HSPA2	0.483466	0.701188	0.544834	0.818621	1.03361	1.86784	2.19835	0.740528	1.04225	0.575053	1.33029	1.20997	0.0091	0.0217692	yes	heat
gene16026	FMO4	2.46995	1.33506	1.66092	1.03682	1.33664	4.9671	6.58603	1.88061	4.12221	1.81727	4.2063	1.21078	5e-05	0.000175437	yes	dimethylaniline
gene9296	LOC106502426	0.434246	0.453225	0.115072	0.0801261	0.04901	1.21956	1.13844	0.230573	0.943604	0.333394	0.772642	1.21257	0.0156	0.035363	yes	WAS/WASL-interacting
gene22460	LOC102183314	1.94223	1.28268	5.64111	11.5067	2.4514	23.4037	9.94498	7.69891	2.83226	2.94694	6.84686	1.21622	0.00085	0.00248841	yes	BOLA
gene13397	SLC2A4RG	54.1148	31.2599	35.9019	52.0064	21.1773	126.277	90.526	81.463	108.409	40.3216	93.7649	1.21749	5e-05	0.000175437	yes	SLC2A4
gene24037	IFT22	4.06124	3.95292	3.80624	7.3883	8.54602	11.8865	10.9394	8.19942	8.19826	3.9301	9.14042	1.21769	0.00015	0.000496309	yes	intraflagellar
gene26171	LOC102176306	2.65847	0.816149	1.11957	2.22461	1.65756	3.69374	3.98448	1.51711	5.13197	1.52744	3.55391	1.21829	0.001	0.00288981	yes	uncharacterized
gene5298	INHBE	70.9053	148.929	181.637	132.242	20.0518	8.87153	336.069	219.708	373.748	133.475	310.758	1.21922	5e-05	0.000175437	yes	inhibin
gene9497	TRIM32	0.992644	1.06261	0.82856	1.92673	1.8236	3.07029	1.37854	1.36625	3.93804	0.958862	2.23464	1.22065	0.0031	0.00816048	yes	E3
gene28866	LOC102171558	1.39298	3.18348	0.383587	6.7325	3.51014	0.675449	9.28039	1.27261	0.962206	1.64966	3.84505	1.22083	0.00335	0.00876199	yes	BOLA
gene11132	LOC108637011	2.71161	1.75586	1.91639	2.253	1.54678	4.99373	6.33901	5.22614	3.23237	2.1225	4.94823	1.22115	0.00035	0.0010934	yes	uncharacterized
gene15884	SLC30A10	3.08689	1.62895	2.8827	2.84778	0.650751	6.24141	6.16395	2.16973	9.31042	2.52615	5.89688	1.22301	5e-05	0.000175437	yes	zinc
gene2453	LOC102173632	4.93345	4.38285	4.83474	9.64808	4.52841	12.7492	7.90731	6.27632	18.7247	4.70489	11.0029	1.22566	0.00015	0.000496309	yes	hypoxanthine-guanine
gene17491	GINS3	0.44735	0.169963	0.23245	0.289732	0.576157	0.859256	0.533033	0.454073	0.9909	0.282521	0.661389	1.22714	0.0183	0.0408136	yes	DNA
gene2605	GPX7	15.1506	9.24698	7.31196	10.0503	11.8006	27.9759	22.0048	24.9111	26.9509	10.5433	24.7057	1.22852	0.00185	0.00509091	yes	glutathione
gene27988	EPPK1	1.19813	3.20682	2.63242	5.87135	2.68577	5.20324	4.96521	4.23612	7.24463	2.3399	5.49918	1.23277	5e-05	0.000175437	yes	LOW
gene14425	TMEM249	2.12368	0.668865	1.13451	3.76968	2.50999	3.58347	2.92971	2.1102	4.13807	1.3056	3.06857	1.23285	0.0116	0.0271083	yes	transmembrane
gene3247	CIART	2.78885	1.04442	0.78729	1.36122	0.5681	5.02389	6.98014	1.71535	2.11695	1.53632	3.61201	1.23333	0.00595	0.0148	yes	circadian-associated
gene17841	LGALS4	7.83083	9.53581	7.70991	4.56819	7.59242	8.86972	17.2666	15.1739	26.3001	8.33785	19.642	1.23619	5e-05	0.000175437	yes	galectin-4
gene5539	C5H12orf73	5.07497	6.67199	5.43356	6.4591	8.67379	12.7976	12.2018	15.4653	12.5851	5.71245	13.4646	1.23699	0.00075	0.00221624	yes	uncharacterized
gene9249	CCL21	5.50135	5.73667	4.62131	13.902	20.9202	16.8782	22.6412	10.7178	3.94088	5.27316	12.4662	1.24128	0.00025	0.000799463	yes	C-C
gene23653	NTAN1	164.613	76.7289	93.4653	146.292	108.968	244.934	316.062	221.675	249.579	111.315	263.232	1.24169	5e-05	0.000175437	yes	protein
gene16715	BICDL1	0.528658	1.21559	0.993239	1.8993	1.00969	2.23694	2.91925	1.73221	1.79527	0.910202	2.15511	1.2435	0.0003	0.000947299	yes	BICD
gene18208	CCDC155	0.315537	0.407025	0.177404	0.283104	0.0582459	1.3965	0.891966	0.289061	0.940193	0.299267	0.708872	1.24409	0.00385	0.00995645	yes	protein
gene1241	UBXN11	0.471263	0.891328	0.95457	0.890368	1.92155	4.2198	0.67954	0.702573	4.07638	0.770399	1.82511	1.24431	0.0057	0.0142369	yes	UBX
gene7366	DPYSL3	0.145025	0.479806	0.227197	0.200859	1.29495	0.508904	1.0035	0.597831	0.408352	0.283331	0.671827	1.2456	0.00165	0.00458193	yes	dihydropyrimidinase-related
gene23873	LOC108633857	1.10032	0.671124	0.78109	1.45897	1.22979	1.82242	1.82647	0.750935	3.44334	0.848654	2.0124	1.24567	0.0006	0.00180326	yes	collagen
gene21733	AMT	10.2046	8.03497	7.99187	8.65325	6.45777	32.7122	17.6687	14.0545	30.2215	8.72151	20.7117	1.2478	5e-05	0.000175437	yes	aminomethyltransferase
gene8599	LTC4S	3.11968	0.984063	0.981422	1.40882	2.01464	4.828	6.09466	2.26792	3.66417	1.69074	4.01909	1.24921	0.0191	0.0424101	yes	leukotriene
gene23887	PRSS8	0.690021	0.316352	0.620576	1.22787	1.67218	2.3667	1.40482	1.02487	1.42487	0.540875	1.28876	1.25262	0.00855	0.0205677	yes	prostasin
gene12806	LOC108637302	2.88982	3.20377	2.93368	4.64954	7.35075	7.94873	7.91493	4.33982	9.14129	3.00146	7.15228	1.25274	0.00215	0.00584145	yes	uncharacterized
gene21830	CCRL2	0.345277	0.306783	0.660996	0.878074	1.40507	1.20839	1.05413	0.379734	1.6847	0.436499	1.04228	1.2557	0.013	0.0300402	yes	C-C
gene25964	SLC25A45	4.24079	1.73837	2.77626	1.34025	0.455343	3.08611	8.77977	3.94752	8.08507	2.91084	6.9562	1.25686	5e-05	0.000175437	yes	solute
gene17012	C17H4orf33	1.61838	2.70887	3.52017	3.27136	3.76182	7.09566	4.96031	5.93809	7.74647	2.60896	6.23603	1.25715	0.00015	0.000496309	yes	UPF0462
gene17564	GFOD2	7.06407	3.56128	3.47499	5.10491	3.9785	4.00674	16.4771	4.93714	12.1508	4.68816	11.2157	1.25842	5e-05	0.000175437	yes	glucose-fructose
gene24042	ZNHIT1	18.1573	14.3986	14.7356	23.5169	16.1571	43.619	43.2109	33.6418	35.7417	15.7235	37.6481	1.25965	5e-05	0.000175437	yes	zinc
gene13096	UCMA	2.58452	3.27429	2.58679	1.22127	1.73744	2.93143	6.8545	7.70397	5.59874	2.80814	6.7422	1.2636	0.0007	0.00207955	yes	unique
gene23416	MSRB1	67.2715	146.91	139.689	130.568	111.113	238.306	201.729	292.662	351.127	117.657	282.834	1.26537	5e-05	0.000175437	yes	methionine-R-sulfoxide
gene27966	MAGIX	17.9745	13.9245	16.3306	22.5041	12.2327	26.2093	41.4017	26.1105	47.9481	16.035	38.5997	1.26736	5e-05	0.000175437	yes	PDZ
gene2611	LOC102182655	87.8482	98.8931	118.02	148.348	85.6399	239.729	271.508	231.339	230.108	101.324	245.096	1.27437	5e-05	0.000175437	yes	enoyl-CoA
gene26331	PJA1	2.76073	3.72686	3.42466	4.54368	2.24815	4.27207	8.96515	6.57454	8.31637	3.2957	7.97629	1.27513	5e-05	0.000175437	yes	E3
gene18649	LOC102172005	3.32894	2.22889	2.96336	3.14078	1.47051	7.38896	5.50827	3.5369	11.4735	2.83301	6.85968	1.27581	5e-05	0.000175437	yes	retrovirus-related
gene7796	MXD3	2.28846	2.07773	1.47676	5.14931	1.7958	8.67367	6.3331	2.46552	5.28142	1.9428	4.70558	1.27624	0.0016	0.00445536	yes	max
gene7735	LOC102184244	0	0.401453	1.7692	1.10941	1.89576	0	2.31818	1.65231	1.25991	0.721433	1.74878	1.27741	0.0088	0.0211176	yes	interferon-inducible
gene12428	C11H9orf142	1.29524	0.900812	1.07296	1.11092	0.742709	3.6933	2.95532	2.13911	2.78793	1.08686	2.63544	1.27788	0.00025	0.000799463	yes	protein
gene13795	SLC2A10	6.25946	4.81241	5.82846	10.2607	10.1473	18.4188	7.80947	16.2911	16.7012	5.61887	13.652	1.28076	5e-05	0.000175437	yes	solute
gene19199	TRAPPC1	26.9642	14.9521	17.8	23.5945	20.4719	56.2119	39.3774	51.8737	53.0561	19.8542	48.2709	1.28171	5e-05	0.000175437	yes	trafficking
gene13417	BHLHE23	0.418949	0.174716	0.693785	0.355955	0.0693988	0.0774376	2.029	0.132979	0.954129	0.427954	1.04059	1.28188	0.0121	0.0281641	yes	class
gene12433	LOC108637180	12.3093	5.57977	21.6006	22.1865	23.7692	20.972	22.5539	34.9733	37.9802	13.1265	31.9501	1.28334	0.0207	0.0455744	yes	uncharacterized
gene16235	SLC25A34	7.98028	2.9628	2.62614	2.71877	1.51951	3.4261	19.6674	5.38295	7.83322	4.51163	10.9863	1.28398	5e-05	0.000175437	yes	solute
gene7860	GRAMD3	3.88548	5.47495	5.07456	9.69113	3.64326	20.1415	9.0483	5.88443	20.0357	4.79944	11.6905	1.2844	5e-05	0.000175437	yes	GRAM
gene3159	HAO2	38.7464	7.08941	9.94596	18.8884	7.48181	114.144	44.2367	37.9959	52.945	18.5462	45.2016	1.28525	5e-05	0.000175437	yes	hydroxyacid
gene23958	CLDN3	2.34013	1.23542	1.73683	2.22803	3.24673	6.14325	2.98086	2.58019	7.31506	1.76618	4.30533	1.28549	0.0025	0.00670969	yes	claudin-3
gene14906	BBOX1	48.506	7.7745	10.1314	18.5942	6.57506	97.6586	56.4809	49.1162	55.385	22.0807	53.8318	1.28568	5e-05	0.000175437	yes	gamma-butyrobetaine
gene19880	NOTUM	20.7225	4.62716	7.42891	6.67731	2.72434	41.3331	38.204	17.926	23.4064	10.8979	26.5837	1.2865	5e-05	0.000175437	yes	palmitoleoyl-protein
gene24340	FGFR2	13.5632	5.81902	7.00249	7.64639	5.24164	27.644	15.7025	20.2257	28.0995	8.77229	21.4156	1.28764	5e-05	0.000175437	yes	fibroblast
gene24620	PPP1R3C	11.8363	15.3578	19.1882	22.8118	17.654	36.5991	11.0197	27.2322	74.3296	15.4205	37.6577	1.28809	5e-05	0.000175437	yes	protein
gene17179	IL34	0.604698	0.0498151	0.596384	0.164463	0.538494	0.246975	1.59326	0.347502	1.11503	0.415799	1.02092	1.29591	0.00865	0.020787	yes	interleukin-34
gene23971	TRIM50	1.16917	0.045564	1.10356	0.55168	1.05233	1.86541	0.814289	2.58579	2.26008	0.770594	1.89435	1.29766	0.0048	0.0121807	yes	E3
gene18470	ZNF581	0.410646	0.629555	0.699295	0.910578	1.0964	1.81954	1.11734	0.719202	2.41789	0.578336	1.42232	1.29827	0.00965	0.0229472	yes	zinc
gene8468	ABHD8	0.841515	0.964862	0.885054	1.09105	1.15773	4.14761	1.6824	1.16541	3.74624	0.894868	2.20457	1.30075	0.00185	0.00509091	yes	protein
gene9165	PDLIM2	3.18409	1.93926	1.58212	3.30754	2.17296	12.6302	6.65978	4.06419	5.72254	2.22953	5.49812	1.3022	0.00015	0.000496309	yes	PDZ
gene2928	F3	2.54469	0.935264	0.477817	0.802499	4.25207	3.94685	7.2283	1.74044	0.750474	1.31599	3.2464	1.30269	0.00095	0.00275574	yes	tissue
gene13567	LOC102171351	8418.74	20565.7	8492.69	15062.6	12849.5	17552.7	33682.5	830.16	57516.3	12462.7	30745.7	1.30276	0.0088	0.0211176	yes	short
gene7197	CKMT2	10.3625	6.16666	3.6672	4.21176	1.33402	13.922	34.3344	6.53684	8.77999	6.71545	16.5837	1.30421	5e-05	0.000175437	yes	creatine
gene13682	ADIG	0.487427	0.153032	0.393788	1.64146	0.178817	1.24675	0.825511	0.379506	1.33843	0.343824	0.850159	1.30606	0.0084	0.0202366	yes	adipogenin
gene1262	KDF1	0.449079	0.25279	0.386884	0.813966	0.593509	1.72552	0.863786	0.215125	1.60072	0.361966	0.895497	1.30683	0.0122	0.0283674	yes	keratinocyte
gene21260	TEX22	0.720521	0.957956	0.455918	1.03686	0.505865	3.44033	1.4296	1.07909	2.74785	0.709745	1.7575	1.30815	0.00065	0.0019424	yes	testis-expressed
gene27460	EFNB1	4.97954	4.1181	3.27945	3.40363	4.78711	3.51636	15.661	4.71526	10.1497	4.11534	10.2	1.30948	5e-05	0.000175437	yes	ephrin-B1
gene7056	LOC108636249	0.634495	1.20357	0.523996	0.444013	0.529883	2.96465	1.77218	0.940696	3.11178	0.785471	1.94707	1.30967	0.0001	0.000338981	yes	uncharacterized
gene17721	FXYD1	489.724	182.816	340.75	761.894	582.831	720.773	766.204	885.288	850.02	336.873	836.69	1.31249	5e-05	0.000175437	yes	phospholemman
gene19127	MED11	7.53852	10.5282	14.8085	18.8594	18.9182	25.444	19.2697	27.3938	34.6288	10.9295	27.1923	1.31497	5e-05	0.000175437	yes	mediator
gene4194	IRF5	3.66531	8.21893	7.20291	10.7685	5.60747	11.3153	16.5682	9.79441	20.9427	6.3463	15.814	1.31722	5e-05	0.000175437	yes	interferon
gene18139	LOC108638116	9.24164	5.43239	3.87265	5.20005	4.16923	17.1855	21.9406	13.397	10.6448	6.16678	15.372	1.31771	0.00105	0.00302268	yes	uncharacterized
gene19454	PRR15L	0.917196	0.610799	0.59596	1.145	3.2564	0.553556	2.06285	0.866051	2.34923	0.706183	1.7641	1.32082	0.0055	0.013785	yes	proline-rich
gene2483	C3H1orf228	5.00613	2.77659	2.04296	4.01804	1.61828	11.3477	8.17766	6.02624	10.2637	3.26702	8.18066	1.32424	5e-05	0.000175437	yes	uncharacterized
gene9574	FAM46A	23.423	6.40508	5.09753	6.10821	5.33379	32.881	37.6508	15.6759	33.7784	11.6125	29.1121	1.32593	5e-05	0.000175437	yes	protein
gene8571	LOC108636407	1.32088	0.747098	0.672805	1.72538	1.69427	2.70117	1.35609	1.70235	3.77254	0.911281	2.28453	1.32593	0.00585	0.014577	yes	uncharacterized
gene5364	LOC108636015	3.59274	1.49796	1.06967	0.766201	0.929802	10.7235	5.465	2.73238	7.17069	2.04832	5.137	1.32649	0.0036	0.00936114	yes	uncharacterized
gene7994	PLIN5	27.9811	16.5055	17.8011	14.3273	7.97583	58.0848	58.0546	45.2249	52.3131	20.7094	52.0251	1.32892	5e-05	0.000175437	yes	perilipin-5
gene22652	GLYATL3	8.70958	0.830645	2.02665	3.43496	0.419552	12.397	10.8617	4.88249	13.2195	3.84561	9.6809	1.33193	5e-05	0.000175437	yes	glycine
gene16042	LOC108637772	0.343996	0.364648	0.538661	0.587047	0.251084	0.606677	0.873482	0.0489922	2.20475	0.414672	1.04496	1.3334	0.01155	0.0270025	yes	uncharacterized
gene15566	TTC12	0.330703	0.168918	0.12201	0.144673	0.184176	0.747093	0.843759	0.293495	0.42714	0.206692	0.522755	1.33865	0.01545	0.035055	yes	tetratricopeptide
gene10620	LOC106502555	0.59885	0.198231	0.863369	0.386647	1.98814	0.463437	0.457685	1.28687	2.43149	0.551943	1.3971	1.33985	0.0031	0.00816048	yes	C2
gene21943	LOC106503466	5.34467	3.15226	2.46749	5.81742	3.81463	18.6511	14.1736	4.44831	9.00262	3.64563	9.23068	1.34027	5e-05	0.000175437	yes	uncharacterized
gene11352	LOC106502597	47.1238	35.7925	32.5737	41.2714	36.1226	77.1428	96.9521	107.262	86.5604	38.3991	97.2557	1.34071	5e-05	0.000175437	yes	uncharacterized
gene25676	CDON	0.548461	0.203898	0.134701	0.273342	0.151122	2.69531	0.755419	0.236511	1.24338	0.294948	0.747047	1.34074	0.0004	0.00123825	yes	cell
gene27870	SPRY3	2.87861	3.14638	3.93387	6.96074	4.83341	3.32603	4.92893	6.44179	13.7266	3.31099	8.39367	1.34204	5e-05	0.000175437	yes	protein
gene13266	LOC102189109	1.52489	0.606624	0.16657	0.310421	1.125	3.19993	1.77281	0.562482	3.46199	0.764166	1.93753	1.34226	0.00085	0.00248841	yes	dihydrodiol
gene2290	NGEF	3.55439	2.40885	6.02894	6.58374	4.26797	13.0381	3.6289	6.70509	19.9532	3.98649	10.1298	1.34542	5e-05	0.000175437	yes	ephexin-1
gene12061	SDC1	38.2	13.2749	19.1915	72.1346	14.9809	83.5303	56.4398	49.2319	72.992	23.4944	59.7431	1.34645	5e-05	0.000175437	yes	syndecan-1
gene433	FGF12	3.60036	0.624523	0.834038	1.6031	0.804924	7.23919	5.05599	4.93689	2.80218	1.68199	4.2793	1.34721	5e-05	0.000175437	yes	fibroblast
gene27058	MORC4	12.4244	9.62323	6.85976	11.6364	8.56889	33.3471	28.9431	21.955	22.3223	9.61176	24.4821	1.34886	5e-05	0.000175437	yes	LOW
gene12363	AK8	1.37375	0.379045	0.598197	1.43902	0.93937	1.92515	2.27244	1.51442	2.17188	0.781628	1.99215	1.34978	0.0027	0.00719529	yes	adenylate
gene15628	LOC102188153	16.917	28.0462	4.9649	27.2868	11.3554	30.1683	38.8478	34.2143	53.5728	16.6046	42.3453	1.35062	0.02285	0.0497951	yes	putative
gene26056	SLC25A22	25.0728	30.7571	29.9712	26.4175	11.1526	78.3186	83.4953	47.4244	87.155	28.5275	72.8996	1.35356	5e-05	0.000175437	yes	mitochondrial
gene24407	GPAM	22.2148	5.20482	3.79471	2.57517	1.45654	34.2909	37.8282	11.9207	29.7528	10.3786	26.5663	1.35598	5e-05	0.000175437	yes	glycerol-3-phosphate
gene6316	NDNF	1.99958	0.455491	0.334876	0.126851	0.159504	1.02983	3.31619	0.590109	3.21576	0.927643	2.37947	1.359	5e-05	0.000175437	yes	protein
gene16827	WDR66	0.134145	0.351905	0.242324	0.215157	0.366411	0.28029	0.42936	0.422204	1.00908	0.242191	0.622187	1.3612	0.0039	0.0100747	yes	WD
gene3862	CDK5	3.97932	1.85283	1.6539	3.53142	2.15535	11.5782	7.73256	4.47385	6.9406	2.48904	6.40066	1.36263	0.0002	0.000649191	yes	cyclin-dependent-like
gene24371	ENO4	1.04035	0.460874	1.17996	0.960552	0.674695	3.0111	2.9201	2.06825	1.86935	0.891313	2.29284	1.36313	0.00015	0.000496309	yes	enolase
gene20860	NEIL1	0.765371	0.363478	0.368921	0.736125	0.581782	2.86456	1.08761	0.556961	2.19539	0.497984	1.28361	1.36604	0.0048	0.0121807	yes	endonuclease
gene1366	KIAA1522	1.19015	1.91131	0.681733	2.37578	1.79126	0.931342	2.91287	1.50912	5.28308	1.25808	3.24418	1.36663	5e-05	0.000175437	yes	uncharacterized
gene7917	IZUMO4	6.58223	5.2593	5.4815	5.76999	5.01843	18.4609	17.4478	12.3054	14.7011	5.75957	14.8629	1.36768	5e-05	0.000175437	yes	izumo
gene19496	FBXO47	0.576601	0.607835	0.106062	0.65312	0.212755	1.45929	1.95175	0.626959	0.7541	0.429166	1.11359	1.37561	0.00395	0.0101909	yes	F-box
gene23564	NUDT16L1	14.1824	11.8546	8.93832	19.6357	12.5966	38.9521	29.4948	30.9811	29.7652	11.6293	30.1812	1.37589	5e-05	0.000175437	yes	protein
gene16444	G0S2	123.827	87.483	60.1077	16.044	13.7037	61.8017	273.946	182.878	244.692	90.2473	234.535	1.37785	5e-05	0.000175437	yes	G0/G1
gene3997	EPHA1	13.7776	3.13895	2.81386	6.40742	2.20259	28.0095	21.4725	6.90187	22.7131	6.56017	17.0724	1.37986	5e-05	0.000175437	yes	ephrin
gene24083	NYAP1	1.09047	0.407981	0.576867	1.26076	0.070786	4.88861	3.75575	0.566508	1.05838	0.68998	1.79699	1.38096	0.0004	0.00123825	yes	neuronal
gene6861	SOWAHB	4.66506	4.26439	3.90627	7.41033	3.02152	3.66847	8.37217	8.3329	16.6455	4.26772	11.1526	1.38584	5e-05	0.000175437	yes	ankyrin
gene16589	GAL3ST1	1.18419	0.835556	0.578892	0.645167	0.565441	4.39082	2.06009	1.49666	3.22086	0.864054	2.26603	1.39098	0.00285	0.00756098	yes	galactosylceramide
gene22746	LOC102175815	8.06816	3.16179	5.041	6.44964	2.93059	19.9708	13.99	11.1416	17.3285	5.40947	14.1972	1.39205	0.01355	0.0311721	yes	uncharacterized
gene7344	ADRB2	12.766	15.8206	16.4822	7.60467	4.82743	137.051	75.363	23.8858	18.7913	14.9844	39.4384	1.39614	5e-05	0.000175437	yes	beta-2
gene8283	LOC102184420	0.145979	0.174294	0.346724	0.354006	0.418928	1.13554	0.42228	0.279985	1.04406	0.221731	0.583829	1.39674	0.00895	0.0214461	yes	zinc
gene17245	C18H16orf46	0.362259	0.251878	0.22423	0.651334	0.301639	0.612989	0.56754	0.610693	1.02654	0.278749	0.737335	1.40336	0.005	0.0126487	yes	uncharacterized
gene22060	LOC102172952	0.948936	0.517443	0.899054	1.38636	5.96236	2.06821	1.98156	1.16706	3.09999	0.786394	2.0889	1.40942	0.0014	0.00393947	yes	tubulin
gene18154	LOC102174688	0.435631	0.341952	0.293679	1.18044	0.40911	0.466041	1.07196	0.530766	1.22973	0.356186	0.946777	1.41039	0.00275	0.00731663	yes	zinc
gene5382	RDH5	3.69852	4.9486	4.61129	5.47369	4.09673	15.4712	18.9025	10.3663	5.7892	4.40824	11.7188	1.41055	5e-05	0.000175437	yes	11-cis
gene19298	TRIM16	0.399827	0.307139	0.107432	0.125494	0.429698	0.604692	1.13175	0.141806	0.883316	0.270813	0.72049	1.41168	0.0053	0.0133304	yes	tripartite
gene27560	ZNF185	0.422598	0.117211	0.0323584	0.248267	0.249553	0.530843	0.400179	0.333417	0.78391	0.190255	0.507401	1.41519	0.0049	0.0124166	yes	zinc
gene5634	TEX33	1.39178	0.539373	0.746721	0.721656	0.726047	2.31979	1.60208	2.67927	2.8269	0.890312	2.37805	1.4174	0.00585	0.014577	yes	testis-expressed
gene22510	LOC102176782	2.05305	1.16045	16.9686	17.8355	2.369	18.8026	18.4563	31.437	3.69845	6.7071	17.9364	1.41913	5e-05	0.000175437	yes	BOLA
gene8667	FDFT1	116.108	50.6202	53.1425	85.9818	57.9798	103.55	228.364	252.846	103.701	73.1033	195.652	1.42028	5e-05	0.000175437	yes	squalene
gene8249	STX10	3.22457	1.47256	2.35465	4.28295	2.72467	9.22106	6.6488	3.68659	8.44399	2.34444	6.27765	1.42098	0.0001	0.000338981	yes	syntaxin-10
gene17643	CALB2	0.29551	0.18413	0.244847	0.83174	0.794041	0.495565	0.722364	0.311302	0.897371	0.240868	0.645421	1.422	0.0162	0.036582	yes	calretinin
gene18504	SYT5	1.34368	0.520559	0.771866	1.25897	1.449	4.62706	2.48795	2.18931	2.35617	0.876416	2.35198	1.42419	0.0008	0.00235194	yes	synaptotagmin-5
gene19691	ARL4D	47.2185	18.6292	34.0893	90.6008	32.9637	81.7671	66.9256	65.6879	134.1	33.2245	89.1888	1.42462	5e-05	0.000175437	yes	ADP-ribosylation
gene11323	KCNN2	5.80506	0.870277	1.91623	3.03963	0.664242	16.7512	9.27559	5.58272	8.12548	2.85638	7.68347	1.42757	5e-05	0.000175437	yes	small
gene23851	SEPHS2	123.742	74.7392	76.0894	85.9646	46.9591	341.881	290.325	129.381	315.046	91.29	245.582	1.42767	5e-05	0.000175437	yes	selenide
gene3475	MUC1	0.69688	0.327722	0.55776	1.77733	2.09994	2.65609	0.938652	1.79876	1.49358	0.526065	1.41569	1.42819	0.0023	0.00621438	yes	mucin-1
gene22951	LOC102184018	4.28263	3.41494	3.49787	10.7144	5.16601	8.40592	8.3816	7.32017	14.2677	3.72228	10.0212	1.4288	5e-05	0.000175437	yes	probable
gene2335	LSM10	7.06151	6.13128	10.3691	10.1926	9.03893	19.8995	14.5123	13.7	34.9176	7.83307	21.1096	1.43025	5e-05	0.000175437	yes	U7
gene8047	TUBB4A	67.4678	278.133	154.994	275.799	89.1977	254.836	366.733	298.267	676.783	166.462	448.641	1.43037	5e-05	0.000175437	yes	tubulin
gene4428	NT5C3A	2.26008	1.82667	1.94883	2.45054	2.33527	8.82879	2.25881	4.635	9.29207	2.0067	5.41436	1.43196	5e-05	0.000175437	yes	cytosolic
gene3151	FAM46C	3.89926	1.93817	1.40265	1.65393	1.26412	12.1152	11.3829	4.50269	3.58065	2.40732	6.50511	1.43415	5e-05	0.000175437	yes	protein
gene16006	LOC108637753	2.2145	4.72214	4.18113	1.6541	1.82879	2.20184	4.80437	3.19913	21.8966	3.69654	9.99609	1.43519	0.0036	0.00936114	yes	uncharacterized
gene7794	RGS14	3.61698	1.84178	2.2638	5.08873	4.12564	14.7606	6.83359	5.9911	7.94978	2.56755	6.94684	1.43597	5e-05	0.000175437	yes	regulator
gene14115	PKIA	1.60479	1.26673	0.655936	0.822078	1.16323	2.99466	2.49358	2.65751	4.34379	1.17294	3.17534	1.43678	5e-05	0.000175437	yes	cAMP-dependent
gene1017	LOC108633281	2.29922	0.775589	1.06612	0.932544	3.62465	5.505	4.2228	2.08058	4.85669	1.37674	3.73035	1.43805	0.00015	0.000496309	yes	carbonyl
gene12979	LOC102186409	13.0006	36.4516	11.1676	101.004	13.6935	130.775	16.0287	131.192	16.0537	20.1597	54.707	1.44025	5e-05	0.000175437	yes	60S
gene5809	LOC102175559	1.1147	0.643036	0.990725	0.784747	0.813057	5.11374	2.67451	1.499	3.25096	0.913749	2.4819	1.44157	0.0004	0.00123825	yes	uncharacterized
gene2613	LOC106501968	9.18091	8.66624	14.873	6.42938	6.02514	30.2137	32.0285	29.4705	26.8616	10.8777	29.5493	1.44176	5e-05	0.000175437	yes	LOW
gene5780	MGP	24.7088	113.276	22.7345	28.4639	257.136	160.712	260.774	127.037	46.795	53.4534	145.256	1.44225	5e-05	0.000175437	yes	matrix
gene13884	CA3	419.624	275	273.979	405.171	216.508	762.553	810.644	695.861	1121.98	322.044	878.917	1.44847	5e-05	0.000175437	yes	carbonic
gene11734	SULT1C2	1.97182	0.160474	0.762868	1.76694	1.13126	4.47746	2.73382	2.46387	2.68072	0.962489	2.63459	1.45274	0.0001	0.000338981	yes	sulfotransferase
gene15509	MPZL2	5.71575	3.59558	2.7121	8.34598	2.0034	30.4661	15.6527	5.02435	12.0923	3.99777	10.9503	1.4537	5e-05	0.000175437	yes	myelin
gene9233	NUDT2	5.08561	4.75729	3.71636	6.664	4.09595	14.6882	11.4634	11.3653	14.134	4.50842	12.3612	1.45513	5e-05	0.000175437	yes	bis(5'-nucleosyl)-tetraphosphatase
gene14369	TSNARE1	8.70592	5.26423	7.15142	4.06079	1.52782	17.6786	23.3447	11.8957	22.4905	7.0222	19.2973	1.4584	5e-05	0.000175437	yes	t-SNARE
gene27730	MFAP2	0.663772	2.23721	0.339791	1.56194	2.42673	9.36185	5.10987	2.97022	0.78163	1.07786	2.96233	1.45857	0.0038	0.00983741	yes	microfibrillar-associated
gene20826	HYKK	21.6914	7.40126	5.67733	12.2751	4.71899	57.7257	29.7502	26.5693	39.0685	11.5609	31.8971	1.46418	5e-05	0.000175437	yes	hydroxylysine
gene27269	CRIP1	15.004	16.8491	10.3942	24.4482	21.7882	50.5663	46.8728	20.3345	48.7587	14.0477	38.7594	1.46421	5e-05	0.000175437	yes	cysteine-rich
gene936	PDE9A	0.690481	0.486303	0.434279	0.455546	0.416271	2.39206	1.36864	0.885509	2.16674	0.535662	1.47798	1.46423	0.00155	0.00432703	yes	high
gene17777	THAP8	1.39201	0.83268	0.608398	0.859166	0.425594	6.85377	3.78688	1.46018	2.53397	0.942001	2.60035	1.46491	0.00145	0.0040693	yes	THAP
gene9153	REEP4	8.11335	2.85792	2.40213	8.40912	4.91207	24.7694	14.6718	9.60083	12.4616	4.44655	12.281	1.46567	5e-05	0.000175437	yes	receptor
gene13709	SGK2	6.67787	6.99346	17.1491	5.44015	2.46732	23.8248	18.0031	38.425	28.2771	10.2452	28.3453	1.46815	5e-05	0.000175437	yes	serine/threonine-protein
gene3476	THBS3	0.240544	0.134727	0.166001	0.222963	0.300909	1.3911	0.423634	0.422337	0.645922	0.179958	0.498913	1.47113	0.0064	0.0158215	yes	thrombospondin-3
gene18955	TP53I13	13.6622	13.2625	10.0419	13.7261	7.02272	47.222	41.9402	18.6735	41.36	12.2914	34.0831	1.47141	5e-05	0.000175437	yes	tumor
gene19953	AFMID	8.65056	5.52955	10.3867	11.5247	3.50499	17.3312	24.2638	14.7325	28.7743	8.16712	22.6559	1.47199	5e-05	0.000175437	yes	kynurenine
gene13045	LOC108637380	1.27412	0.232149	1.16104	0.238973	0.319052	4.72156	3.93099	0.954926	2.48615	0.88666	2.46303	1.47398	0.0002	0.000649191	yes	translation
gene20068	LOC102188629	0.321983	0.422905	0.594057	0.351039	1.39949	0.649326	1.23686	0.634586	1.82937	0.445141	1.23708	1.4746	0.01155	0.0270025	yes	CMRF35-like
gene23357	METTL26	1.66078	0.796567	0.51508	0.994114	0.950787	2.88058	3.12097	2.1614	2.94309	0.988342	2.75006	1.47638	0.00225	0.00609041	yes	UPF0585
gene15613	EXPH5	0.261003	0.205708	0.236054	0.267664	0.216558	1.56067	0.194555	0.150848	1.59959	0.233651	0.650261	1.47666	0.0002	0.000649191	yes	exophilin-5
gene3205	HFE2	29.7243	7.26078	5.35887	10.3891	4.30316	56.6322	38.2876	21.9218	57.3419	14.0792	39.2965	1.48084	5e-05	0.000175437	yes	hemojuvelin
gene491	MAP3K13	3.51667	1.2673	1.04552	2.21415	0.809481	11.0361	8.70462	2.04241	5.44564	1.93827	5.40991	1.48084	5e-05	0.000175437	yes	mitogen-activated
gene6149	TEF	14.2584	4.47838	3.6434	4.4045	2.61432	19.9167	33.4544	10.0215	19.2226	7.44125	20.9496	1.49331	5e-05	0.000175437	yes	thyrotroph
gene2482	TMEM53	27.0243	14.0577	21.16	22.9704	7.72717	84.6021	59.8714	31.8978	82.5742	20.6931	58.279	1.49383	5e-05	0.000175437	yes	transmembrane
gene6388	ETNPPL	9.63171	13.7408	7.93543	4.47192	2.96798	36.7731	31.1907	24.4244	32.0752	10.4104	29.3207	1.49389	5e-05	0.000175437	yes	ethanolamine-phosphate
gene19648	HSD17B1	1.29088	0.240057	0.124225	1.03076	1.02594	3.26477	2.49976	1.16744	0.971478	0.550343	1.55035	1.49419	0.0074	0.018047	yes	estradiol
gene10945	LOC102174664	79.0365	6.4803	185.117	185.097	67.3345	266.502	148.749	351.508	257.657	89.9467	253.639	1.49564	5e-05	0.000175437	yes	ribonuclease
gene9863	LOC108636730	321.004	770.092	48.774	572.692	255.58	900.606	1005.79	1169.45	1024.56	379.124	1070.27	1.49723	5e-05	0.000175437	yes	putative
gene8274	FBXW9	0.724008	0.674078	0.696279	1.10055	0.927728	3.18994	2.49186	1.28551	2.12249	0.696335	1.9721	1.50188	0.0014	0.00393947	yes	F-box/WD
gene13946	LOC102184166	11.3725	2.69348	3.78801	14.658	3.32878	11.1154	21.1558	10.8892	18.3327	5.93599	16.8394	1.50428	0.0001	0.000338981	yes	uncharacterized
gene4141	TMEM140	6.22446	4.41461	9.20129	21.9996	9.06266	19.9264	8.02921	15.4921	32.5631	6.59565	18.7602	1.50809	5e-05	0.000175437	yes	transmembrane
gene26107	LOC102184601	0.606046	0.183923	0.0463337	0.0849172	0.339746	1.03961	0.626743	1.54276	0.201378	0.278087	0.793774	1.51319	0.0111	0.0260447	yes	double
gene13570	LOC108637412	4.46825	4.1237	6.61404	6.15494	6.70293	5.28906	14.7296	0.379075	28.2076	5.05524	14.4721	1.51742	5e-05	0.000175437	yes	uncharacterized
gene18916	SEBOX	0.937176	0.81375	0.402055	0.999931	0.349346	0.597025	2.28468	1.8446	2.00358	0.71591	2.05069	1.51826	0.0138	0.0316963	yes	homeobox
gene16127	TNFRSF25	0.258736	0.135666	0.210162	0.333023	0.456074	0.599466	0.570421	0.478337	0.673412	0.200993	0.575861	1.51857	0.0062	0.0153673	yes	tumor
gene20099	MAP2K6	9.709	4.42666	9.93157	36.1497	5.06547	19.4686	16.6228	20.6402	31.3241	8.00089	22.9397	1.51961	5e-05	0.000175437	yes	dual
gene19360	LOC102173120	0.752524	0.455078	0.559403	1.32945	0.740744	2.02062	1.68672	1.01361	2.33854	0.58748	1.6845	1.51971	0.01195	0.0278454	yes	uncharacterized
gene25479	KCTD14	3.13804	3.72033	1.86584	7.27173	0.878123	6.40035	7.7648	6.29457	10.8382	2.901	8.32496	1.52089	0.00015	0.000496309	yes	BTB/POZ
gene4408	LOC102185805	3.48848	3.71	3.44805	2.36038	1.06042	16.0955	16.7888	4.96676	8.65061	3.53983	10.1595	1.52107	5e-05	0.000175437	yes	LOC102185805
gene21651	GLYCTK	29.1878	14.2297	13.8379	17.9063	8.40526	99.5897	59.8898	28.6843	74.922	19.0366	54.6494	1.52143	5e-05	0.000175437	yes	glycerate
gene25189	LRRC20	1.41379	1.16947	1.08129	2.68821	1.90383	4.08438	2.20119	2.46754	5.83873	1.21842	3.51385	1.52805	5e-05	0.000175437	yes	leucine-rich
gene17562	ENKD1	0.450242	0.883789	0.559844	0.647754	1.53716	1.82086	1.00536	0.403805	4.04604	0.62974	1.8235	1.53389	0.00085	0.00248841	yes	enkurin
gene20907	LOC108633175	0.721721	0.270509	0.471194	1.2423	1.90455	1.02908	2.39	0.910142	0.919918	0.486527	1.41021	1.53532	0.01315	0.0303447	yes	LOC108633175
gene27512	PSCA	0.186089	0.172379	0.235422	0.324103	0.537126	0.783377	0.517798	0.674438	0.519574	0.197446	0.572629	1.53615	0.0187	0.0416167	yes	LOW
gene16594	SEC14L2	46.8417	58.9899	33.9309	49.7586	17.1405	160.523	124.863	100.208	179.151	46.4733	135.157	1.54017	5e-05	0.000175437	yes	SEC14-like
gene12897	EPSTI1	5.58003	6.1118	7.42968	14.3956	10.6642	24.0802	10.04	36.4539	9.49743	6.3573	18.749	1.56033	5e-05	0.000175437	yes	epithelial-stromal
gene10652	LOC106502546	1.89471	0.885238	2.5358	1.82882	2.20442	7.49188	5.24748	2.65218	7.70809	1.76708	5.21718	1.5619	0.0002	0.000649191	yes	uncharacterized
gene8282	LOC102183952	2.92694	3.94831	2.65846	5.1486	4.78213	4.86944	12.3169	6.81974	8.87457	3.17003	9.36353	1.56255	5e-05	0.000175437	yes	zinc
gene23362	RHBDL1	1.17144	0.970571	0.488032	2.56405	1.83242	3.4795	4.71007	1.25494	1.79187	0.874538	2.59149	1.56719	0.00055	0.00166401	yes	rhomboid-related
gene25707	TMEM45B	9.38756	7.28147	4.01923	4.00481	4.29669	10.4294	33.6208	16.4174	11.0138	6.87914	20.4056	1.56866	5e-05	0.000175437	yes	transmembrane
gene17036	NOCT	11.3156	9.03696	11.4389	4.46503	5.71066	33.0763	83.6371	6.6223	3.9112	10.5697	31.4358	1.57248	5e-05	0.000175437	yes	nocturnin
gene3089	LOC102181743	4.16998	0.465662	0.206177	0.0650351	0	1.43172	12.4096	0.459776	1.48589	1.6099	4.7917	1.57357	0.00045	0.00138147	yes	monocarboxylate
gene21024	TGM5	1.48038	1.03032	1.56917	2.40923	1.51253	1.2629	1.15562	4.44499	6.49436	1.35638	4.04724	1.57717	5e-05	0.000175437	yes	protein-glutamine
gene24636	LOC102168687	12.4796	13.4445	20.8394	45.9111	14.8347	41.0129	10.0784	94.1014	34.6627	15.5466	46.5053	1.5808	5e-05	0.000175437	yes	interferon-induced
gene9047	HRCT1	0.362796	0.218831	0.224792	0.839016	1.43809	0.57939	1.00544	0.712077	0.690394	0.26812	0.805073	1.58624	0.0141	0.0323174	yes	histidine-rich
gene24610	HHEX	5.1706	7.49384	10.4575	14.5774	9.34124	28.4492	23.0144	11.3905	34.739	7.68703	23.1124	1.58817	5e-05	0.000175437	yes	hematopoietically-expressed
gene17266	SLC38A8	0.766597	0.283721	0.529956	0.73942	0.308876	2.84523	1.81548	0.348975	2.58153	0.525369	1.58583	1.59384	0.0034	0.00888036	yes	putative
gene28527	LOC108635252	2.0797	0.403787	0.224274	0.201211	0.198761	0.978321	4.39276	0.970908	2.78033	0.900331	2.72081	1.59551	5e-05	0.000175437	yes	protocadherin-19
gene16737	LOC102190983	27.5291	18.0311	9.72933	53.7026	14.1412	116.712	14.2604	132.933	18.9428	18.3845	55.6666	1.59832	5e-05	0.000175437	yes	2'-5'-oligoadenylate
gene20586	FAM169B	3.15549	1.52023	1.49513	2.73466	0.698369	12.3676	9.00813	3.36994	6.25085	2.05171	6.22553	1.60137	5e-05	0.000175437	yes	protein
gene13973	MATN2	0.0914242	0.225774	0.16832	0.25074	0.540778	0.3214	0.391112	0.524714	0.552413	0.161436	0.49113	1.60514	0.00125	0.00354666	yes	matrilin-2
gene19458	LOC102171816	4.81882	2.88374	4.46578	8.83196	5.02739	11.917	7.63317	9.99214	19.2165	4.04546	12.3218	1.60684	5e-05	0.000175437	yes	uncharacterized
gene27077	TCEAL1	5.94231	3.55339	2.89331	2.70028	3.69221	13.9166	16.3023	6.25214	15.0989	4.11927	12.5839	1.61111	5e-05	0.000175437	yes	transcription
gene16207	FAM132A	5.01833	3.76784	4.7889	5.21622	1.79623	15.3844	14.9941	12.6693	13.6413	4.51328	13.8119	1.61366	5e-05	0.000175437	yes	adipolin
gene11783	FABP1	613.864	266.835	742.469	1698.49	726.789	174.208	1284.5	1492.92	2172.57	539.584	1655.53	1.61737	5e-05	0.000175437	yes	fatty
gene21606	WNT5A	1.14294	0.344944	0.482934	0.251967	0.753071	5.71072	3.22064	0.672235	2.1287	0.655243	2.01171	1.61832	5e-05	0.000175437	yes	protein
gene1130	TMCO4	1.32759	2.08723	0.792003	1.88843	1.88008	2.36884	3.46633	3.8977	5.51022	1.39894	4.30574	1.62193	5e-05	0.000175437	yes	transmembrane
gene27685	GSC2	0.140492	0.253488	0.109686	0.134165	0.0298372	0.656546	0.286296	0.446532	0.813862	0.167488	0.517344	1.62707	0.00845	0.020348	yes	homeobox
gene9070	GRHPR	22.9359	11.0989	12.6111	21.7979	11.2652	80.306	36.3248	38.6906	68.3926	15.5087	47.9588	1.62872	5e-05	0.000175437	yes	glyoxylate
gene10390	PPP1R36	0.116249	0.295226	0.0664177	0.17551	0.263851	0.742601	0.946596	0.259045	0.266434	0.158934	0.491791	1.62962	0.0201	0.0443855	yes	protein
gene13597	ASIP	570.297	212.416	240.198	546.864	406.587	1282.29	773.528	1506.66	879.099	340.097	1057.22	1.63625	5e-05	0.000175437	yes	agouti-signaling
gene27752	LOC102179803	0.391351	0.301763	0.0521429	0.587403	1.89384	0.931097	0.763487	0.669767	0.871656	0.247834	0.770748	1.63688	0.0136	0.0312769	yes	LOW
gene25880	LOC102175191	0.111118	0.187947	0.243747	1.145	0.070277	0.576824	0.140248	0.336102	1.20282	0.180464	0.561614	1.63787	0.0096	0.0228384	yes	LOW
gene8539	SLC25A42	27.8294	13.0367	8.07281	10.3534	4.07292	34.9592	85.2533	23.6959	42.9428	16.2724	50.7489	1.64095	5e-05	0.000175437	yes	mitochondrial
gene15749	FMOD	0.290344	0.289266	0.153982	0.265293	3.01273	0.681202	1.56195	0.405436	0.310894	0.243933	0.76107	1.64154	0.00115	0.00328631	yes	fibromodulin
gene24221	PRKAR1B	0.207014	0.635507	0.266377	0.438516	0.477589	1.62571	1.12472	0.731686	1.58775	0.368757	1.15144	1.6427	0.00355	0.00924082	yes	cAMP-dependent
gene18501	TMEM86B	25.5197	6.86907	13.9191	14.4631	7.42113	61.391	39.9221	46.0804	57.8329	15.3953	48.1069	1.64375	5e-05	0.000175437	yes	lysoplasmalogenase
gene27758	LOC108634739	11.8649	3.96975	8.25328	10.721	5.88609	34.6399	21.1632	23.0064	30.7898	8.00802	25.0695	1.64642	5e-05	0.000175437	yes	neurturin
gene2288	NEU2	1.12883	0.511152	0.582295	0.50137	0.212636	4.28505	2.25343	1.25219	3.46931	0.73886	2.33163	1.65796	0.00015	0.000496309	yes	sialidase-2
gene21827	RTP3	3.12021	5.5761	6.21515	27.5653	13.4944	9.05287	3.14335	27.6579	16.1482	4.95765	15.7217	1.66503	5e-05	0.000175437	yes	receptor
gene10569	FAM214A	15.3345	6.41611	4.96153	7.84935	3.51597	33.5573	43.831	9.18355	31.43	8.88166	28.2121	1.66742	5e-05	0.000175437	yes	protein
gene12129	ID2	11.5576	10.7592	9.71059	12.4638	15.1033	66.3304	51.3544	8.70362	41.3757	10.6487	33.8865	1.67003	5e-05	0.000175437	yes	DNA-binding
gene2124	LIMS2	22.5431	5.2084	3.95323	5.83882	5.5839	39.8666	42.5944	17.3551	40.5301	10.5417	33.5819	1.67158	5e-05	0.000175437	yes	LIM
gene1270	SYTL1	0.257928	0.0920084	0.18763	0.395283	0.637879	0.65878	0.577646	0.563557	0.561395	0.178714	0.5694	1.67179	0.0029	0.00768162	yes	synaptotagmin-like
gene16108	SLC45A1	0.669877	0.0637181	0.720624	0.210377	0.0808431	1.6896	1.59879	1.44808	1.57152	0.483378	1.54443	1.67585	0.0011	0.00315572	yes	proton-associated
gene17988	CXCL17	0	4.60631	0.0891284	3.04576	18.3858	5.79961	3.35172	4.0501	7.57795	1.562	5.00986	1.68138	0.0011	0.00315572	yes	LOW
gene15584	HSPB2	0.114766	0.571207	0.413077	0.768493	0.730709	1.19989	0.687454	0.904152	1.91516	0.365442	1.17283	1.68227	0.00205	0.00559345	yes	heat
gene1114	KLHDC7A	0.535223	0.225707	0.191472	0.621807	0.589826	0.976587	0.802382	0.380687	1.86343	0.316666	1.01835	1.6852	5e-05	0.000175437	yes	kelch
gene23850	DCTPP1	27.299	6.65777	9.7434	10.3127	7.51168	40.9482	50.4081	29.7106	59.6681	14.5291	46.7302	1.68541	5e-05	0.000175437	yes	dCTP
gene14859	ELF5	3.00983	0.622146	0.883195	2.29307	0.968187	5.92022	5.66208	1.38909	7.50953	1.50118	4.8656	1.69652	5e-05	0.000175437	yes	ETS-related
gene16952	TMEM144	0.399328	0.271872	0.0709371	0.425107	0.439852	1.20788	0.658214	0.5103	1.22749	0.246788	0.801106	1.69872	0.00065	0.0019424	yes	transmembrane
gene19345	SREBF1	8.47164	8.53519	7.39427	9.35543	8.61088	16.7364	50.0179	8.42958	20.7475	8.11315	26.4525	1.70507	5e-05	0.000175437	yes	sterol
gene20777	STARD5	6.60134	6.55411	7.52984	13.8816	7.64425	19.948	15.0062	18.1393	33.9032	6.8773	22.4239	1.70512	5e-05	0.000175437	yes	stAR-related
gene7819	ARL10	0.220747	0.412343	0.213561	0.266838	0.19838	3.60702	0.510112	0.381601	1.85996	0.281534	0.919973	1.70828	0.00025	0.000799463	yes	ADP-ribosylation
gene19747	ACBD4	1.92495	1.618	2.33734	3.92173	1.81213	9.13779	5.2595	4.31166	9.53952	1.95496	6.38992	1.70866	5e-05	0.000175437	yes	acyl-CoA-binding
gene22567	LOC102178315	90.0091	60.3199	42.5365	40.1311	67.947	119.929	475.663	105.466	46.8535	64.1281	209.745	1.70961	5e-05	0.000175437	yes	heat
gene6096	BAIAP2L2	6.23796	5.97283	6.90509	19.9432	11.7867	14.8633	28.1527	10.8446	24.2051	6.35551	21.1223	1.73269	5e-05	0.000175437	yes	brain-specific
gene3045	KCNC4	0.879942	0.322863	0.156472	0.0703622	0.0870234	1.78519	0.511795	0.577831	3.41068	0.451973	1.50476	1.73522	0.0006	0.00180326	yes	potassium
gene23946	GTF2IRD1	1.13822	0.337708	0.626347	1.10634	0.418215	2.14904	2.30168	1.60287	3.06541	0.698921	2.33029	1.73731	5e-05	0.000175437	yes	general
gene16311	SEC16B	3.28274	1.13011	1.03137	1.23105	0.354806	11.6229	5.39681	1.95244	10.7393	1.81015	6.04573	1.73981	5e-05	0.000175437	yes	protein
gene23267	LOC102168593	0.669069	0.378181	0.46433	0.700284	0.398908	2.99919	2.11359	0.736883	2.21644	0.502559	1.69333	1.75249	0.00035	0.0010934	yes	uncharacterized
gene11647	KCNK12	0.348283	0.385582	1.05243	0.3476	0.530182	2.1504	1.02927	2.11963	2.8421	0.59378	2.00434	1.75513	0.00375	0.00971703	yes	potassium
gene2269	HJURP	2.75476	1.00969	2.6374	4.51416	5.27027	1.26736	6.59741	10.4867	4.39503	2.1282	7.18712	1.75578	5e-05	0.000175437	yes	Holliday
gene6541	LOC106502199	1.2951	0.900872	1.28798	3.88848	1.59173	2.68396	4.22871	1.39832	6.1085	1.15828	3.92204	1.75962	0.00065	0.0019424	yes	uncharacterized
gene15808	RASSF5	3.58545	3.38512	3.68073	3.03498	2.86145	14.8288	15.3772	7.73797	13.0238	3.54131	12.0797	1.77023	5e-05	0.000175437	yes	ras
gene17318	ZFPM1	7.28475	3.71725	3.48349	4.33421	2.07487	22.5621	26.4195	7.53724	15.2982	4.81624	16.4573	1.77275	5e-05	0.000175437	yes	zinc
gene4857	DUSP6	9.98307	8.94216	7.4586	9.61285	10.6519	25.8623	32.8054	8.20296	48.7631	8.77245	29.999	1.77386	5e-05	0.000175437	yes	dual
gene18883	COPRS	0.790703	0.72139	0.679925	1.5951	0.860007	2.40142	1.72999	2.12588	3.61975	0.728816	2.50023	1.77843	0.0009	0.00262298	yes	coordinator
gene10397	LOC102175585	0.226414	0.199879	0.809408	0.350919	0.399975	2.50307	0.892969	1.11126	2.21264	0.410729	1.4103	1.77974	0.0018	0.00496464	yes	coiled-coil
gene4410	FAM188B	0.292808	0.314348	0.489221	0.534914	0.506787	1.99347	1.14733	0.547914	2.06111	0.364492	1.25561	1.78443	0.0009	0.00262298	yes	protein
gene6085	GALR3	0.2087	0.0736097	0.169212	0.133004	0.165481	0.304871	0.774296	0.267754	0.512075	0.150105	0.519339	1.7907	0.0003	0.000947299	yes	galanin
gene22024	STMND1	3.21736	0.765697	0.835782	1.48281	0.479297	14.4817	10.3725	3.1095	3.1961	1.60218	5.57224	1.79822	0.0001	0.000338981	yes	stathmin
gene12074	VSNL1	0.649026	0.0712164	0.0783499	0.222204	0.238069	4.01166	1.21217	0.595129	0.966035	0.265521	0.926988	1.80372	0.008	0.0193666	yes	visinin-like
gene8025	VMAC	0.805355	0.630873	0.317951	0.958734	0.705912	4.52637	2.19221	1.6849	2.24736	0.583296	2.04778	1.81176	0.0001	0.000338981	yes	vimentin-type
gene20228	OCLN	8.82819	2.61136	2.07039	3.81801	2.35801	14.93	31.2204	5.70839	10.2901	4.49197	15.7717	1.81192	5e-05	0.000175437	yes	occludin
gene10744	EXD1	0.5524	0.242362	0.100739	0.0319314	0.20672	1.06057	0.961969	0.562211	1.62295	0.297769	1.05208	1.82097	0.00155	0.00432703	yes	LOW
gene22978	FAM69C	0.283454	0.132669	0.196067	1.84047	0.412835	0.228069	0.402787	0.5365	1.21113	0.203531	0.719194	1.82113	0.0106	0.0249764	yes	protein
gene2917	BCAR3	1.46773	1.73882	1.10135	2.11652	1.51141	8.59239	4.6524	2.20539	8.29687	1.43242	5.06564	1.82228	5e-05	0.000175437	yes	breast
gene18491	IL11	0.46051	0.169642	0.510769	0.622355	0.0691577	0.965029	2.74485	0	1.27723	0.379271	1.34288	1.82403	0.0056	0.0140081	yes	interleukin-11
gene28872	LOC102186952	0.514427	3.54138	0.262284	1.1906	0.04521	3.42649	6.92529	6.34435	1.94117	1.43631	5.08715	1.82449	0.0001	0.000338981	yes	LOW
gene1279	IFI6	414.095	300.528	240.637	779.119	407.524	1471.98	800.421	2033.22	540.099	317.62	1129.43	1.83022	5e-05	0.000175437	yes	interferon
gene3912	LOC102190581	4.75679	2.50282	2.79364	2.98436	2.11418	31.6262	21.6974	3.86107	10.0464	3.34249	11.8932	1.83114	5e-05	0.000175437	yes	oocyte
gene25348	TRIM67	0	0.318442	0.228211	0.882041	0.214448	0.0876396	0.431775	0.0340125	1.47113	0.181767	0.647293	1.83233	0.0054	0.013557	yes	tripartite
gene6073	LGALS2	2.88031	7.136	5.42863	8.5182	80.8417	12.8248	20.5478	10.9071	23.3028	5.13547	18.304	1.8336	5e-05	0.000175437	yes	galectin-2
gene1009	S100B	9.6328	1.80722	0.337982	0.137062	10.6138	0.452093	0.416136	17.2591	24.035	3.91633	13.9613	1.83386	5e-05	0.000175437	yes	protein
gene25271	MRLN	4.26274	0.541941	0	0	0.248274	21.4735	7.31495	3.55971	6.23469	1.59761	5.71879	1.83979	0.01585	0.0358712	yes	myoregulin
gene21828	LTF	2.38371	2.89938	1.02754	31.5322	10.3105	1.79861	0.80178	2.92991	18.7587	2.09854	7.52121	1.84158	5e-05	0.000175437	yes	lactotransferrin
gene17895	LOC102187074	0.904092	0.46164	0.370413	0.586579	0.912737	2.19587	1.22688	1.00156	3.98956	0.577259	2.07897	1.84858	0.001	0.00288981	yes	uncharacterized
gene4208	HILPDA	3.04342	2.48965	0.973937	0.910636	0.99828	1.94124	17.459	1.59041	4.53946	2.16377	7.87652	1.86401	5e-05	0.000175437	yes	LOW
gene18236	LOC108638007	3.95477	2.01552	3.19068	12.8769	5.98354	17.7188	5.82168	14.4938	12.9354	3.04565	11.1271	1.86926	5e-05	0.000175437	yes	uncharacterized
gene26922	LOC102186467	0.271544	0.0788215	0.287335	0.228224	0.342282	0.46153	0.54033	0.798608	0.981648	0.211985	0.776261	1.87258	0.00325	0.00852037	yes	DDB1-
gene22532	LOC102181347	0.338459	0.165673	1.78237	1.19613	0.2436	0.261352	4.28808	0.123695	3.97945	0.759907	2.80268	1.88291	0.0006	0.00180326	yes	BOLA
gene13692	MAFB	33.336	18.4816	12.6103	12.0436	13.3516	420.44	179.886	14.2688	43.1047	21.4224	79.2185	1.88672	5e-05	0.000175437	yes	transcription
gene17648	PLEKHF1	1.77354	2.61998	1.32438	3.3275	1.18074	6.72599	6.48907	2.0009	12.5735	1.90135	7.03964	1.88848	5e-05	0.000175437	yes	pleckstrin
gene6106	CBY1	1.12047	0.663194	0.752424	0.870997	0.58647	4.60667	3.34919	2.36625	3.6545	0.84319	3.13273	1.89349	5e-05	0.000175437	yes	protein
gene18162	LOC108638004	0.971237	0.24049	0.423555	1.36916	0.508441	3.42932	3.09376	2.00234	0.946493	0.543673	2.02016	1.89366	0.0024	0.00646134	yes	uncharacterized
gene13388	SAMD10	0.145511	0.144079	0.259927	0.307451	0.304118	0.845421	0.497599	0.485815	1.05429	0.182682	0.681401	1.89917	0.002	0.00546809	yes	sterile
gene25500	GAS2	2.03577	0.390596	0.80816	0.619779	0.19078	11.5233	3.91346	5.79054	2.30276	1.07535	4.01735	1.90143	5e-05	0.000175437	yes	growth
gene10958	RNASE13	0.612582	0.99319	0.647981	0.071014	0.098485	2.62149	4.39233	0.674925	3.34407	0.749397	2.80989	1.90671	5e-05	0.000175437	yes	probable
gene21083	LOC108638507	747.681	172.712	432.983	1340.99	611.741	1957.27	1002.12	3034.48	1029.96	449.928	1696.24	1.91457	5e-05	0.000175437	yes	interferon
gene13711	LOC102191351	1.14481	0.687262	1.02053	1.63675	1.10768	1.83437	2.62691	3.504	4.56003	0.948377	3.57597	1.9148	0.001	0.00288981	yes	uncharacterized
gene333	EAF2	0.144247	0.491981	0	0.0947023	0.439004	0.0908892	2.35419	0.0507566	0	0.211628	0.802555	1.92307	0.0114	0.0266886	yes	ELL-associated
gene13975	ERICH5	1.09432	0.911183	0.540288	1.50332	0.439417	6.54777	1.251	2.84413	5.50432	0.846503	3.21128	1.92356	5e-05	0.000175437	yes	glutamate-rich
gene1287	XKR8	0.56211	0.20126	0.521586	0.544519	0.490414	1.04955	1.41613	0.894496	2.54224	0.427165	1.62237	1.92523	0.0001	0.000338981	yes	XK-related
gene26037	SYT12	0.372901	0.311517	0.1428	0.621245	0.307491	2.35906	1.43229	0.597632	1.14405	0.275069	1.06079	1.94727	5e-05	0.000175437	yes	synaptotagmin-12
gene24536	AVPI1	54.8909	46.2096	23.5538	69.3253	52.6447	217.466	123.374	126.544	228.355	41.4499	159.942	1.94811	5e-05	0.000175437	yes	arginine
gene16481	LOC106502988	2.32471	0.366345	0.571326	0.444637	0	10.5926	4.85824	1.72073	5.97105	1.08466	4.19426	1.95117	0.0002	0.000649191	yes	uncharacterized
gene13568	LOC108637411	10.5311	17.2551	6.20544	12.0303	10.1257	24.8858	77.1537	2.13189	52.0552	11.3037	43.8618	1.95617	5e-05	0.000175437	yes	uncharacterized
gene10950	LOC102173852	0.466067	0.796248	0.319716	0.100954	1.55979	2.99594	3.49892	1.8949	0.777592	0.526088	2.06286	1.97127	0.0019	0.00521755	yes	brain
gene19554	KRT23	1.10782	0.412884	2.5193	3.8781	0.106005	2.51503	1.73143	4.98278	9.06204	1.34282	5.2781	1.97475	5e-05	0.000175437	yes	keratin
gene1867	GALNT13	0.207875	0.204736	0.31032	0.5557	0.300364	1.27204	0.867169	0.894279	1.09165	0.240341	0.954176	1.98917	0.00035	0.0010934	yes	polypeptide
gene3908	LOC106501766	0.588125	0.246506	0.352641	0.882924	0.825366	2.3845	1.43755	0.683698	2.58447	0.394729	1.57295	1.99454	0.00035	0.0010934	yes	LOW
gene19863	CD7	7.21467	0.663668	2.40099	4.3594	2.5262	21.1132	27.8926	7.50366	5.57433	3.41741	13.6868	2.00181	5e-05	0.000175437	yes	T-cell
gene19367	KCNJ12	0.376683	0.0834386	0.0697391	0.11288	0.0728025	1.33641	0.558107	0.338673	1.2165	0.176174	0.706478	2.00364	5e-05	0.000175437	yes	ATP-sensitive
gene27905	PCSK1N	1.04503	0.461802	0.454016	0.922513	1.50902	4.27757	5.04962	1.36745	1.48647	0.651954	2.64041	2.01792	0.001	0.00288981	yes	proSAAS
gene17238	LOC106503076	0.342695	0.0660462	0.0728313	0.310969	0.254552	0.665205	0.534923	0.553151	0.863394	0.160115	0.652615	2.02712	0.0044	0.0112462	yes	uncharacterized
gene15599	COLCA2	0.736248	1.10586	0.925233	0.554722	1.87878	5.59293	4.23183	2.12278	4.96726	0.920123	3.78448	2.0402	0.0022	0.00596475	yes	colorectal
gene8163	ANGPTL8	17.3592	51.7734	93.5102	58.0566	10.1683	50.7805	155.808	75.3608	434.372	54.0674	222.474	2.04081	5e-05	0.000175437	yes	angiopoietin-like
gene2562	LOC108634342	0.432504	0.468807	0.410483	0.682939	0.608595	1.84147	1.32382	0.246987	3.82935	0.436159	1.80474	2.04886	0.0001	0.000338981	yes	uncharacterized
gene28003	LOC102180292	6.32341	1.34634	1.93199	2.83095	1.49721	30.6961	15.3228	8.84004	15.8774	3.19233	13.3851	2.06794	5e-05	0.000175437	yes	small
gene8762	LOC102176530	0.399392	0.208871	0.313838	0.418684	0	0.320591	0.304166	2.58755	0.975238	0.306563	1.29519	2.0789	0.0006	0.00180326	yes	etoposide-induced
gene19978	LOC102184471	10.8518	10.789	10.3206	11.422	10.7771	15.5076	22.0253	10.0245	103.403	10.6267	45.2795	2.09116	5e-05	0.000175437	yes	uncharacterized
gene17264	OSGIN1	28.819	13.4652	7.09183	13.3988	4.76612	67.3114	61.0644	15.656	133.774	16.418	70.3475	2.09922	5e-05	0.000175437	yes	oxidative
gene8858	LURAP1L	4.37421	2.36735	1.87049	4.91451	1.98102	36.2524	23.8585	7.04601	6.2678	2.86347	12.4191	2.11672	5e-05	0.000175437	yes	leucine
gene25061	ADIRF	0.564906	2.04915	2.02882	1.58856	9.86409	7.69174	11.6602	5.60877	2.94191	1.54367	6.75499	2.12959	0.00255	0.00682949	yes	adipogenesis
gene13250	TUBAL3	0.389624	0.076448	0.324925	0.0382061	0.0696915	1.097	0.738222	0.426987	2.28142	0.262947	1.15221	2.13156	0.00065	0.0019424	yes	tubulin
gene18885	LOC102180881	0.445233	0.12715	0.0692135	0.196667	0.179699	1.02622	1.16339	0.433385	1.2244	0.213334	0.942849	2.14391	0.00595	0.0148	yes	LOC102180881
gene3704	NR1I3	7.42567	1.45034	1.60478	2.97133	1.37094	49.7567	16.4315	9.04398	21.0418	3.4847	15.5499	2.1578	0.0098	0.0232659	yes	nuclear
gene15763	LOC106502942	7.34335	2.11519	3.83526	4.57589	3.56933	11.7543	27.0536	7.00087	25.1946	4.41966	19.7975	2.16331	5e-05	0.000175437	yes	uncharacterized
gene3082	WNT2B	0.0875693	0.0977817	0.173055	0.09672	0.789664	0.202174	1.396	0.105937	0.119497	0.119149	0.541285	2.18362	0.00235	0.00633734	yes	protein
gene1147	CDA	10.564	2.91794	3.6461	8.45763	3.26037	48.5086	15.7566	21.197	40.5371	5.69469	25.9174	2.18623	5e-05	0.000175437	yes	cytidine
gene14199	LOC102168556	1.04115	1.26696	1.29141	1.73456	2.74523	12.0512	4.35056	5.45069	6.48297	1.19677	5.44673	2.18624	0.0001	0.000338981	yes	uncharacterized
gene21231	LOC108638483	4.53242	1.84064	3.11977	3.98365	5.2267	9.15922	14.3725	4.15395	24.4813	3.15597	14.373	2.1872	5e-05	0.000175437	yes	LOW
gene24597	PDE6C	0.545909	0.108298	0.139881	0.076259	0.139665	3.24429	1.67477	0.228433	1.71894	0.264018	1.21009	2.19641	5e-05	0.000175437	yes	cone
gene9425	LOC106502448	0.400673	0.0358147	0	0.486056	0.103791	1.67355	0.482781	0.531553	0.996721	0.145135	0.672547	2.21224	0.01015	0.0240154	yes	uncharacterized
gene20767	LOC108638543	2.3349	1.68334	1.10478	2.39698	0.465607	14.7193	8.53519	4.60946	10.7833	1.70343	7.99862	2.23131	5e-05	0.000175437	yes	uncharacterized
gene6830	AREG	0.12822	0.107083	0.0688832	0.196535	0	3.65934	1.09996	0.238017	0.0908546	0.101144	0.477214	2.23823	0.0052	0.0131026	yes	amphiregulin
gene16530	LOC108637838	57.3274	103.933	54.1856	423.691	290.029	570.564	420.009	107.345	484.579	71.6413	338.142	2.23876	5e-05	0.000175437	yes	uncharacterized
gene15762	REN	1.35558	0.120581	0.379132	0.26338	0.0800891	1.64051	2.93152	0.953501	4.83336	0.616813	2.91375	2.23997	0.00265	0.00707376	yes	renin
gene16221	ISG15	20.3024	18.2376	15.4713	82.2616	17.3045	96.0952	26.1267	191.1	36.3712	17.9584	84.9573	2.24208	5e-05	0.000175437	yes	ubiquitin-like
gene12430	LOC106502686	8.65793	10.2632	2.98331	6.8484	23.3088	17.8645	81.4447	11.3047	12.0714	7.28424	35.0024	2.2646	5e-05	0.000175437	yes	prostaglandin-H2
gene19867	FASN	17.3318	9.53319	8.1702	18.225	6.11895	11.4403	134.692	27.1888	6.40401	11.6489	56.2014	2.27041	5e-05	0.000175437	yes	fatty
gene3730	HSPA6	11.7219	4.30381	2.14258	1.12648	8.08502	24.841	81.4714	4.18453	1.70252	6.04113	29.1573	2.27097	5e-05	0.000175437	yes	heat
gene22804	PI16	0.127023	0.284313	0.0927882	0.0649157	1.38144	0.680096	2.13383	0.129445	0.167163	0.167648	0.811297	2.27479	0.0003	0.000947299	yes	peptidase
gene5321	LOC102183574	1.04654	0.318422	0.25474	0.160618	0	8.78893	1.50016	0.735319	5.63821	0.53854	2.63205	2.28906	0.0002	0.000649191	yes	LOC102183574
gene24283	LOC106503651	5.01541	0.664151	1.37747	3.36634	0.63252	21.6395	11.1379	4.37811	18.9196	2.34623	11.5095	2.29441	5e-05	0.000175437	yes	uncharacterized
gene1947	SPC25	0.830297	0.174705	0.493559	0.634632	0.492044	0.631483	0.335223	3.27533	3.719	0.498188	2.45344	2.30005	5e-05	0.000175437	yes	kinetochore
gene25446	CCDC89	0.254025	0.194326	0.504877	0	0.337522	4.29668	1.51305	0.0550073	3.16218	0.316871	1.58046	2.31838	0.00035	0.0010934	yes	coiled-coil
gene13168	LOC102171702	0.120784	0.212649	0.14693	0.0682506	0.184164	0.586988	1.29944	0.313721	0.777655	0.159724	0.798767	2.32219	0.0069	0.0169434	yes	uncharacterized
gene1259	NR0B2	18.725	12.4702	12.0186	19.7481	12.8327	17.727	61.8243	59.8357	95.3748	14.3679	72.5782	2.33668	5e-05	0.000175437	yes	nuclear
gene21657	ALAS1	59.2159	13.3802	8.4563	15.4882	8.80701	324.847	335.939	42.0039	32.6247	26.9498	137.086	2.34674	5e-05	0.000175437	yes	5-aminolevulinate
gene1643	FZD7	1.04832	1.00956	0.593213	0.700435	0.913606	2.8765	4.83532	1.12152	7.51038	0.881524	4.50029	2.35195	5e-05	0.000175437	yes	frizzled-7
gene15468	THY1	0.329039	0.464113	0.201547	0.928921	2.57742	0.676501	3.60227	1.12806	0.365221	0.33077	1.70235	2.36363	5e-05	0.000175437	yes	thy-1
gene24956	GPM6A	0.474236	0.923022	0.43655	0.476831	1.42033	1.44458	7.60911	0.654007	1.15847	0.6098	3.14557	2.36691	5e-05	0.000175437	yes	neuronal
gene28915	ND3	2354.68	678.904	600.292	359.277	1576.01	587.918	189.252	4145.9	14343.6	1208.23	6248.56	2.37063	5e-05	0.000175437	yes	NADH
gene15553	LOC102180514	126.705	100.832	87.963	149.447	58.9104	267.446	325.651	713.465	596.372	104.901	547.275	2.38324	5e-05	0.000175437	yes	nicotinamide
gene1020	LOC102172669	0.332294	0.0612186	0.323966	0.425841	0.766207	1.2368	0.947345	0.880025	1.95228	0.2385	1.26386	2.40578	0.00155	0.00432703	yes	carbonyl
gene19385	SPATA20	0.224325	0.0327808	0.136418	0.223245	0.0831847	0.86451	0.967903	0.502882	0.63747	0.130821	0.704705	2.42943	0.00065	0.0019424	yes	spermatogenesis-associated
gene15798	SLC26A9	0.13485	0.0301338	0.0954854	0.148809	0.0540568	0.854472	0.875433	0.10054	0.432753	0.0865894	0.470497	2.44192	0.0002	0.000649191	yes	solute
gene11238	SLC51B	7.69095	2.77581	4.14379	27.9546	8.02592	17.3991	23.7541	32.5962	22.754	4.85752	26.4632	2.4457	5e-05	0.000175437	yes	organic
gene19530	NR1D1	2.98692	1.0331	1.12656	1.49641	0.762552	4.51248	6.06484	2.59892	19.4237	1.71114	9.38871	2.45597	5e-05	0.000175437	yes	nuclear
gene25478	THRSP	14.8186	2.75302	17.0831	74.1665	17.861	53.363	73.7992	65.3468	55.171	11.5194	64.9814	2.49596	5e-05	0.000175437	yes	thyroid
gene20094	LOC102168485	1.04027	0.547565	0.566222	0.546125	0	2.32428	2.92695	1.92284	7.23796	0.716185	4.04114	2.49636	0.0033	0.00864379	yes	uncharacterized
gene22597	LOC102173052	2.18281	3.3402	0.54976	7.58523	3.12095	28.3009	2.90401	21.5105	9.82918	2.01963	11.4679	2.50544	5e-05	0.000175437	yes	butyrophilin-like
gene13014	PROSER2	1.21063	0.964537	1.44539	1.34632	0.972006	4.87807	4.74239	2.07283	14.0878	1.20368	6.98718	2.53726	5e-05	0.000175437	yes	proline
gene18265	SYT3	1.48999	0.714485	1.32206	2.77219	0.742599	9.99037	4.20954	5.60472	10.9247	1.1724	6.93624	2.56469	5e-05	0.000175437	yes	synaptotagmin-3
gene16537	MMP11	0.164323	0.128661	0.0864559	0.595475	0.24629	1.2319	1.8381	0.180165	0.234073	0.126166	0.751994	2.5754	0.0017	0.00470951	yes	stromelysin-3
gene4984	KRT84	0	0.0864895	0.15127	0.142614	0	0.365667	0.259807	0.12785	1.05492	0.0790374	0.482233	2.60912	0.006	0.0149147	yes	keratin
gene26036	C29H11orf86	17.4483	31.1664	18.6092	26.8099	9.76607	115.225	166.393	53.2292	188.95	22.3531	136.538	2.61076	5e-05	0.000175437	yes	uncharacterized
gene22859	LOC108633559	0.133242	0.294019	0.155094	1.15905	1.97655	2.06923	1.6184	0.166767	1.89526	0.193648	1.22954	2.66661	0.01855	0.0413169	yes	uncharacterized
gene28537	LOC108635261	0	0.172534	0.569315	0.273791	0.0841387	0.814228	0	4.75275	0	0.246572	1.5937	2.6923	0.0041	0.0105465	yes	carbonic
gene313	NR1I2	8.44145	5.01419	4.27593	1.22447	1.20883	41.5936	37.896	11.3163	66.4625	5.89561	38.6586	2.71308	5e-05	0.000175437	yes	nuclear
gene17722	FXYD7	0.125781	0.146204	0.759213	2.40347	0.376995	1.92762	2.18938	0.643069	4.1204	0.342735	2.32367	2.76124	0.0058	0.0144646	yes	LOW
gene8965	LOC102170604	1.49622	0.151757	0.0398003	0.155467	0.105874	0.761373	10.7319	0.0401427	0.63069	0.561188	3.80527	2.76144	0.0198	0.0437958	yes	uncharacterized
gene19835	LOC106503289	0.261994	0.031095	0.0976104	0.0908329	0.112078	2.54394	0.622422	0.230596	1.79842	0.12989	0.886242	2.77041	0.00045	0.00138147	yes	uncharacterized
gene14365	MROH5	0.461099	0.0473702	0.0732234	0.282177	0.131964	0.883623	0.829909	0.496656	2.62925	0.193401	1.32244	2.77354	5e-05	0.000175437	yes	LOW
gene25866	CHRM1	0.181138	0.125584	0.511528	7.97352	4.4175	1.64853	0.585185	1.66763	3.45878	0.271979	1.91076	2.81258	5e-05	0.000175437	yes	muscarinic
gene14284	FAM83A	0.205415	0.0936091	0.0245795	0.18345	1.1223	0.992976	0.685267	0.595676	0.984987	0.107607	0.757691	2.81584	0.0005	0.00152298	yes	protein
gene21082	LOC106503930	1423.32	466.266	125.103	727.463	109.136	3668.9	708.009	12263.4	1527.29	669.923	4859.03	2.8586	5e-05	0.000175437	yes	interferon
gene22620	LOC102186642	3.63904	0	2.33039	0	0	0.218692	17.1893	25.6899	0.157781	1.98431	14.4028	2.85964	5e-05	0.000175437	yes	glutathione
gene17265	NECAB2	1.72171	0.782329	1.35048	1.32458	0.586181	12.9948	13.8771	1.9277	15.7612	1.28146	10.546	3.04083	5e-05	0.000175437	yes	N-terminal
gene13267	LOC102186942	1.18417	0.577098	1.11088	1.96318	1.22952	0.921559	0.978209	1.45457	21.5924	0.954838	8.03271	3.07256	5e-05	0.000175437	yes	dihydrodiol
gene14920	TSKU	49.4284	33.7698	34.4444	17.9274	9.1204	169.275	773.132	188.429	51.2107	39.1141	338.28	3.11246	5e-05	0.000175437	yes	tsukushin
gene23576	C25H16orf89	0.0552294	0.121866	0.128623	0	0.0544468	0	0.0559267	0.408671	2.19039	0.101644	0.887966	3.12698	0.006	0.0149147	yes	UPF0764
gene7660	LYPD8	0.727804	0.183463	0.0994987	0.329217	0.909513	0.796474	7.18692	1.17422	0.553959	0.336083	2.97703	3.14699	5e-05	0.000175437	yes	ly6/PLAUR
gene1140	PLA2G2F	0.151054	0.0469024	0.048061	0.365342	0.0512537	0.235788	2.2167	0.0782293	0.142947	0.081797	0.813678	3.31434	0.00015	0.000496309	yes	group
gene18738	RNF43	0.399524	0.312852	0.132647	0.398654	0.357679	4.82803	2.61339	0.796611	5.2688	0.280991	2.90056	3.36773	5e-05	0.000175437	yes	E3
gene4569	SEMA3C	0.024571	0.0945896	0.012084	0.102965	0.289938	0.0814988	1.29722	0.0355702	0.061835	0.0436521	0.465449	3.4145	0.00035	0.0010934	yes	semaphorin-3C
gene14222	LOC102187785	1.30053	0.28857	0.824941	0.402096	0.153593	16.717	22.5912	0.424732	2.75935	0.802529	8.60302	3.42222	5e-05	0.000175437	yes	cholesterol
gene20407	LOC102173971	5.61601	3.77852	0.83571	0.539392	37.4665	1.17958	38.9244	73.6393	1.06989	3.40197	38.0387	3.48303	5e-05	0.000175437	yes	UDP-glucuronosyltransferase
gene6483	MMRN1	0.22109	0.232426	0.120832	0.115856	1.22276	0.0944829	0.225956	6.17892	0.015933	0.190982	2.15265	3.49461	5e-05	0.000175437	yes	multimerin-1
gene15519	FXYD2	5.02933	4.43745	7.6436	13.495	16.0711	62.4505	29.6131	117.175	67.3108	5.68827	71.6753	3.65541	5e-05	0.000175437	yes	sodium/potassium-transporting
gene6491	PYURF	3.13637	2.79457	1.92812	6.10494	0.00116141	16.1001	30.2384	35.959	35.9563	2.61317	34.1682	3.70878	0.00225	0.00609041	yes	protein
gene1514	IHH	0.697553	1.05327	0.958235	1.15732	1.45011	6.55885	14.412	1.37615	21.3503	0.900729	12.408	3.78403	5e-05	0.000175437	yes	indian
gene2552	LOC102174619	0.0566777	0.242206	0.323967	3.78735	0	1.63727	6.69844	2.86668	0.24405	0.207069	3.27795	3.98461	0.0001	0.000338981	yes	cytochrome
gene1866	RPRM	0.211598	0	0.0660102	0.182777	0.755893	5.37338	1.7663	1.42837	1.1817	0.0922887	1.46339	3.98701	0.009	0.0215581	yes	protein
gene9761	SIM1	0.00773813	0.119687	0.0238223	0.180618	1.15316	0.0929301	1.34903	0.645379	0.761888	0.0503048	0.921255	4.19483	5e-05	0.000175437	yes	single-minded
gene25368	ACTA1	0.0979765	0	0.123544	0.115597	0.255163	0	0	0.0652467	4.23664	0.0736282	1.43823	4.28789	0.0099	0.0234826	yes	actin
gene19131	LOC102179132	0.015023	0.1273	0.016922	0.0156798	0.0144771	0.0401237	3.28586	0.0528305	0.0204701	0.0529669	1.12097	4.40351	5e-05	0.000175437	yes	arachidonate
gene25887	LOC108634205	0.120921	0.0917255	0.0412838	8.72599	3.00232	5.58327	7.73558	0.0204314	0.0517465	0.0844376	2.60532	4.94743	5e-05	0.000175437	yes	HRAS-like
gene10023	LOC106501757	1.12561	0.365131	0.626547	2.73423	7.17492	2.23324	64.102	16.8883	4.30622	0.703917	28.4919	5.339	5e-05	0.000175437	yes	NKG2D
